# Supplementary material for: Co-Regulation of the DAF-16 Target Gene, cyp-35B1/dod-13, by HSF-1 in C. elegans Dauer Larvae and daf-2 Insulin Pathway Mutants
Source: PLoS One. 2011 Mar 9;6(3):e17369. doi: 10.1371/journal.pone.0017369 (PMC3052305; doi:10.1371/journal.pone.0017369)
Supplement: Table S1 — mRNA expression levels of daf-2 pathway class 1 and 2 target genes in age-1 mutants with tissue-restricted age-1 expression. Expression levels for class 1 and 2 daf-2 pathway targets (Murphy et al. 2003) were obtained from microarray data for age-1(mg44), CY262 and CY251 relative to wildtype. Relative expression levels are presented as fold-changed relative to wildtype. “Missing from array?”, genes which were absent from the microarrays used in this study; “Our results”, indicates whether previous target classifications were consistent in the current study; “Rescue category”, indicates whether expression was rescued to wildtype or near-wildtype levels in CY262 and/or CY251 for targets that were congruent between the prior and current study; “Not rescued” indicates targets that maintained the mutant level of expression in CY262 and CY251; “Both” indicates targets whose expression was rescued to wildtype or near-wildtype levels in both CY251 and CY262. (XLS) [file pone.0017369.s001.xls]

## Sheet: M CL 1 OUR DATA
	MURPHY CLASS I
	Sequence Name	Missing from array?	mg44 vs N2		CY262 vs N2		CY251 vs N2		Our result	Rescue category
			Fold-chng	p value	Fold-chng	p value	Fold-chng	p- value
	AC3.7		2.3107	0.133353	1.00417	0.986309	1.53031	0.0530339	nsd
	B0213.12		0.689436	0.484753	0.705889	0.42217	0.8778	0.286955	nsd
	B0213.15		1.61991	0.105926	0.560827	0.0199266	0.885697	0.332309	nsd
	B0218.8		17.385	0.0056132	6.06891	0.000184885	9.84194	6.98843e-05	Cl 1	Not rescued
	B0238.1		3.36757	0.748272	2.58789	0.303142	3.27368	0.987236	nsd
	B0244.2		0.800439	0.114108	0.972167	0.026944	1.12113	0.197323	nsd
	B0286.3		3.53952	0.124993	2.49243	0.610697	3.14289	0.0126551	nsd
	C02A12.4		12.669	0.00415472	1.74296	0.310557	4.03388	0.00573932	CL 1	Both
	C05C12.4		2.24673	0.399295	1.03349	0.178147	1.28363	0.249176	nsd
	C05D9.1		0.399073	0.0501541	0.486644	0.016031	0.675146	0.0816571	Cl 2	Not rescued
	C05E4.9		1.4037	0.135703	0.992295	0.214505	1.11133	0.203383	nsd
	C06B3.4		1.57361	0.308493	0.736827	0.30093	0.998072	0.991167	nsd
	C08A9.1		17.5122	0.00154591	15.6622	0.00537392	16.4633	0.000839313	Cl 1	Not rescued
	C08B6.4		2.40918	0.111469	0.49365	0.146167	1.0642	0.491111	nsd
	C08E3.4	Missing
	C08E3.6		1.22109	0.43324	0.398243	0.40621	0.793202	0.158063	nsd
	C08E8.4		6.93558	0.3622	2.31767	0.59574	3.15616	0.694826	nsd
	C08F11.11		1.64445	0.0328241	0.84438	0.000315431	1.34927	0.142095	Cl 1	CY262 only
	C08F11.3	Missing
	C09G12.8		0.711393	0.103612	0.485036	0.00587794	0.623498	0.101462	nsd
	C10H11.2	Missing
	C13B9.1	Missing
	C15H9.1		9.09645	0.211844	7.60146	0.0216355	9.10422	0.00333832	nsd
	C17G1.4		0.220684	0.0859741	0.296303	0.769033	0.433173	0.928972	nsd
	C17G10.5		2.62746	0.209652	1.99177	0.041685	2.89855	0.196606	nsd
	C18A11.1		4.6494	0.0789812	2.21776	0.00318393	1.86166	0.000275816	nsd
	C18D4.8		0.445839	0.476064	0.372928	0.734483	0.384366	0.675155	nsd
	C24B9.9		2.86138	0.0594901	0.449217	0.0198001	1.52421	0.227865	nsd
	C25E10.8		2.45107	0.0136533	2.93617	0.0112629	3.49821	0.0264978	Cl 1	Not rescued
	C25E10.9		2.93279	0.0572227	2.71065	0.0729287	3.12701	0.157704	Cl 1	Not rescued
	C26C6.3		0.63976	0.0248076	0.668019	0.011566	0.61133	0.00234465	Cl 2	Not rescued
	C27H5.2		1.22431	0.00971021	0.997333	0.0539078	1.03042	0.000164442	Cl 1	Both
	C30G7.1		1.35169	0.0813456	2.11504	0.0116451	2.28424	0.0157069	nsd
	C32B5.3	Missing
	C34C6.7		0.811742	0.0119298	0.582704	0.00992354	0.751413	0.0838837	Cl 2	?
	C34D10.2	Missing
	C37H5.2		1.39939	0.436578	0.843117	0.0801957	1.5732	0.213881	nsd
	C40H1.5		2.16007	0.121277	1.61753	0.0303213	1.96942	0.0402921	nsd
	C40H5.1	Missing
	C44E12.2	Missing
	C44H9.5	Missing
	C45B11.3		2.2015	0.0261287	1.84158	0.915828	2.23652	0.110385	Cl 1	Not rescued
	C45G7.3		0.37176	0.540459	0.190295	0.301206	0.272721	0.15765	nsd
	C46F4.2		1.95262	0.0016096	2.43648	0.0387184	2.24635	0.0653289	Cl 1	Not rescued
	C46H11.2		1.75101	0.383533	1.23295	0.128015	1.56259	0.397128	nsd
	C50F7.10		2.33472	0.0029819	1.48534	0.0175403	1.84624	0.00704126	Cl 1	Not rescued
	C50F7.2		1.00381	0.294269	1.31761	0.0742888	1.50795	0.0696094	nsd
	C50F7.5		1.48899	0.0327209	1.1503	0.140325	1.36624	0.365133	Cl 1	?
	C52D10.1		0.933468	0.208084	0.900414	0.0248913	1.33218	0.131153	nsd
	C52D10.2	Missing
	C52E4.1		3.09645	0.108779	1.91315	0.778139	2.73796	0.95656	nsd
	C53B7.3		1.39912	0.196862	0.869665	0.100379	1.59078	0.0037141	nsd
	C54C8.9		2.24525	0.128056	1.07494	0.646172	1.59939	0.670713	nsd
	C54D10.1		11.9899	0.054292	3.9094	0.032408	4.00968	0.0112096	Cl 1	Both
	C54D10.3	Missing
	C54D10.7	Missing
	C55C3.4	Missing
	C56A3.2		1.56502	0.312941	1.10852	0.0808331	1.52211	0.0979005	nsd
	CC8.2		0.320582	0.0251838	0.451875	0.0219963	0.77561	0.00623828	Cl 2	?
	D1025.4	Missing
	D1086.3		5.12713	0.273029	1.94321	0.0635137	3.31378	0.106048	nsd
	DAF-2		0.792136	0.0975548	0.695822	0.0565254	0.937254	0.121669	nsd
	E01A2.8	Missing
	E01G4.3		1.97335	0.147397	1.32761	0.0125278	1.87687	0.00897066	nsd
	F02H6.5		1.52984	0.179937	2.79009	0.00109463	3.39156	0.00408381	nsd
	F08B1.1		0.967321	0.113953	0.822498	0.160201	0.970846	0.966898	nsd
	F08B12.4		1.18491	0.868568	1.19559	0.0972948	1.32653	0.412761	nsd
	F09B12.3		1.34764	0.205958	1.95888	0.0753587	2.49595	0.459606	nsd
	F09F7.6		0.846494	0.156774	0.466771	0.247396	0.420348	0.410765	nsd
	F09F7.7		1.78931	0.00452015	1.07468	0.101003	1.19863	0.492344	Cl 1	Both
	F10D2.9		0.550989	0.0314092	1.07174	0.866241	0.684263	0.479735	Cl 2	CY262
	F10D2.11		3.22596	0.0225334	2.27153	0.0262814	3.08016	0.200949	Cl 1	?
	F11A5.12	Missing
	F12A10.7		0.597458	0.0424069	1.11453	0.347118	0.598142	0.233867	Cl 2	CY262
	F13D11.4		1.42543	0.11954	0.962926	0.0327107	1.28306	0.0527148	nsd
	F13H8.5		0.685197	0.801437	0.811041	0.264608	0.7766	0.211265	nsd
	F15A2.2		1.58503	0.211285	0.953743	0.049605	1.20814	0.017042	nsd
	F15A4.8		0.573526	0.678524	0.478776	0.247959	0.552595	0.312585	nsd
	F15B9.1		3.86826	0.0507365	3.21994	0.00937833	3.68211	0.0268904	Cl 1	Not rescued
	F15E6.4		2.23888	0.0238734	0.222935	0.0104358	0.525674	0.0651963	Cl 1	Both
	F15E6.8		0.994386	0.0918876	0.140043	0.465	0.417369	0.0227818	nsd
	F16D3.5	Missing
	F16H6.7		2.97566	0.208389	4.52646	0.112681	2.66693	0.00120954	nsd
	F17A9.5		2.59482	0.375643	2.07368	0.740883	1.31393	0.482011	nsd
	F17B5.1	Missing
	F18E3.7		1.58064	0.112143	0.804599	0.0550612	0.829383	0.09186	nsd
	F19H8.1		1.16945	0.480523	1.47789	0.151985	1.51769	0.242238	nsd
	F21C10.10		5.61849	0.998771	2.92341	0.219844	4.64994	0.3487	nsd
	F21F3.3		20.7894	0.635468	75.1335	0.00355879	88.9993	0.00214477	nsd
	F21F3.5		0.944033	0.424836	3.72338	0.228025	4.39568	0.364874	nsd
	F23B2.5		1.61551	0.0807241	1.00893	0.150632	1.12131	0.0310492	nsd
	F26D11.2		0.669627	0.00626186	0.677146	0.0389705	0.777415	0.0708374	Cl 2	Not rescued
	F28A12.4		1.56396	0.215754	1.27849	0.621098	2.0705	0.427319	nsd
	F28D1.3		1.12112	0.479297	0.790219	0.536146	1.64418	0.0528869	nsd
	F28D1.5		1.07228	0.0788628	0.740656	0.00521309	1.35286	0.0215151	nsd
	F28F8.2		1.63859	0.0246006	0.660507	0.00506622	0.792343	0.0218503	Cl 1	Both
	F31F4.7	Missing
	F32A5.4		2.14479	0.388774	2.39053	0.323629	2.43645	0.480739	nsd
	F32A5.5		2.94223	0.0981652	1.56823	0.0767405	2.11314	0.00174091	nsd
	F35C5.5		2.82668	0.0290137	2.52348	0.814539	2.60741	0.921868	Cl 1	Not rescued
	F35D11.11		0.536794	0.104153	0.67325	0.0240434	0.824909	0.00835524	nsd
	F36D3.9	Missing
	F36F2.2		0.881691	0.219475	0.715209	0.648286	0.705493	0.564436	nsd
	F38A1.5	Missing
	F38B6.4		2.19075	0.0844499	1.96269	0.131025	2.43228	0.0180566	nsd
	F38E11.1		5.70736	0.0021204	4.65654	0.0206155	4.75127	0.00945646	Cl 1	Not rescued
	F38E11.2		0.769299	0.759297	1.47461	0.617141	0.478845	0.381401	nsd
	F40D4.3	Missing
	F40F12.1	Missing
	F41B5.4		0.474611	0.00430094	0.562164	0.00594139	0.630808	0.000883348	Cl 2	Not rescued
	F42F12.6		0.512047	0.0170471	0.114846	0.038543	0.143537	0.348581	Cl 2	?
	F42F12.7		0.584828	0.184455	0.192926	0.00185159	0.234323	0.11751	nsd
	F43H9.4		4.33471	0.915658	1.36696	0.429333	1.42947	0.799024	nsd
	F45D3.4		0.741218	0.219476	0.464802	0.0769491	0.471909	0.0556787	nsd
	F45E6.5	Missing
	F46C5.1		0.529353	0.0615715	0.368844	0.00348463	0.426424	0.00978074	nsd
	F46H5.7		1.39196	0.0745289	2.55458	0.402437	2.16487	0.371869	nsd
	F47B8.4		1.97325	0.0847667	0.765522	0.0142998	0.834169	0.165144	nsd
	F47C12.3	Missing
	F47H4.10		7.88064	0.530982	3.9372	0.868818	5.64104	0.950597	nsd
	F48D6.4		2.22602	0.0458046	1.05639	0.0496619	1.66698	0.174483	Cl 1	Both
	F48G7.5	Missing
	F48G7.8	Missing
	F49A5.6	Missing
	F49E11.9	Missing
	F52A8.2		1.52311	0.024108	1.18338	0.0703917	1.48789	0.0119519	Cl 1	Not rescued
	F52E4.5		1.36752	0.213744	0.712115	0.0241613	0.923548	0.0134202	nsd
	F52H3.5		1.21035	0.00123798	0.832634	0.0290144	0.966769	0.068757	Cl 1	Both
	F52H3.7		1.48753	0.0561666	2.95158	0.0142143	2.77103	0.0524587	Cl 1	Not rescued
	F53A9.1		3.53386	0.13254	2.55657	0.00316411	1.74312	0.206054	nsd
	F53C3.12		4.03219	0.00820903	1.83397	0.0178594	2.92572	0.00165808	Cl 1	Not rescued
	F53C3.5		0.734266	0.569019	0.656718	0.950417	0.765701	0.0818002	nsd
	F53F4.13		1.29028	0.378591	0.861157	0.0791303	0.288521	0.0735835	nsd
	F53G12.6	Missing
	F54D5.3		1.90177	0.107328	1.40803	0.0262168	1.97951	0.566951	nsd
	F54F7.3		4.41233	0.0137294	4.3705	0.000396595	4.28866	0.000106282	Cl 1	Not rescued
	F56D5.7	Missing
	F57B1.7		0.665851	0.272784	0.66326	0.0362957	0.814839	0.016562	nsd
	F57H12.7		4.14076	0.50523	0.521517	0.379184	0.220248	0.925488	nsd
	F59F4.4		0.377056	0.00682552	0.640034	0.0367003	0.812855	0.00153638	Cl 2	?
	H10D18.2	Missing
	H10D18.3		0.619662	0.164865	0.558269	0.0274149	0.708897	0.00525342	nsd
	H12D21.1		46.706	0.014148	28.3161	0.239221	41.3787	0.0960725	Cl 1	Not rescued
	H14N18.1		1.12704	0.936689	0.973233	0.73919	1.36364	0.574473	nsd
	H16D19.1		15.1146	0.0429	1.78717	0.00183903	5.30128	0.393194	Cl 1	Both
	H22K11.1	Missing
	H24O09.c	Missing
	JC8.8		0.930764	0.38364	0.64948	0.0976143	0.838746	0.209427	nsd
	K01A2.2		4.49375	0.00169589	3.44884	0.0719856	2.2069	0.16763	Cl 1	Not rescued
	K01A6.2		0.494168	0.166222	0.449508	0.267378	0.580722	0.0998428	nsd
	K02E11.5		1.60837	0.170632	0.843419	0.103275	0.474558	0.635089	nsd
	K03C7.2		0.875659	0.0250885	1.12541	0.00733391	1.24592	0.0119918	Cl 2	Both
	K04A8.5		4.20362	0.0247478	0.606294	0.00307545	1.1735	0.00421262	Cl 1	Both
	K07A1.7		0.505257	0.151719	0.55673	0.0860474	0.619603	0.0510439	nsd
	K07B1.4		1.4794	0.330428	0.938118	0.747342	1.09242	0.653643	nsd
	K07C6.3		0.940191	0.0139978	0.950167	0.000977848	0.901813	0.128862	Cl 2	?
	K07C6.4		17.8311	0.0373537	1.63918	0.21255	2.72594	0.18485	Cl 1	Both
	K07E3.3		1.89676	0.0603039	0.795472	0.373077	1.28576	0.199864	nsd
	K07E3.8		1.08899	0.0142902	0.719417	0.0264115	0.832289	0.00873001	nsd
	K08B4.6		1.54043	0.224383	0.780703	0.155764	1.47303	0.0546425	nsd
	K08F4.7		3.84898	0.475392	1.35283	0.167702	1.49957	0.441361	nsd
	K08H10.1		1.44278	0.287306	1.38397	0.360244	1.67352	0.689343	nsd
	K09C4.5		1.72798	0.0540836	1.1213	0.281263	2.00992	0.276339	Cl 1	Both
	K10B3.8	Missing
	K11D2.2		1.93388	0.218103	1.96582	0.0730851	3.20393	0.0408438	nsd
	K11G9.6		1.50188	0.531741	0.696515	0.634619	1.24693	0.708476	nsd
	K12G11.3		4.12176	0.13186	1.33443	0.534083	2.18303	0.0452765	nsd
	K12G11.4		4.45101	0.0474593	0.826369	0.435254	0.952646	0.87682	Cl 1	Both
	M01H9.3		0.669404	0.195971	0.846277	0.119366	1.03575	0.244735	nsd
	M02D8.4		1.22529	0.114174	0.70505	0.136021	1.28781	0.0317403	nsd
	M04G12.2		1.91208	0.305199	2.21208	0.1033	2.15465	0.0252849	nsd
	M60.4		2.86561	0.200895	3.15234	0.0990534	3.03317	0.0282725	nsd
	M7.9		0.738147	0.108901	0.69509	0.000790112	0.864957	0.200654	nsd
	PDB1.1		2.81643	0.0310038	1.92641	0.0677357	2.92325	0.293539	Cl 1	?
	R03E9.1		1.00089	0.996095	0.957045	0.776478	1.19036	0.368483	nsd
	R05F9.13		146.167	0.00298141	173.813	0.0535534	151.656	0.154894	Cl 1	Not rescued
	R09B5.6		2.12613	0.0415525	0.995154	0.081635	2.01033	0.122916	Cl 1	CY262 only
	R11A5.4		1.32912	0.140229	1.15154	0.802134	1.3355	0.473771	nsd
	R12A1.4		2.48891	0.0824009	2.69441	0.118223	3.32672	0.00121456	nsd
	R12B2.5		0.343565	0.16564	0.476742	0.00687471	0.615638	0.00826607	nsd
	R13F6.2	Missing
	R13H4.5		1.72685	0.0748186	1.48012	0.18373	1.58982	0.314392	nsd
	T01B11.2		1.55367	0.596251	1.61467	0.221431	1.83219	0.087433	nsd
	T02B5.1		10.1229	0.0266366	2.13962	0.00241295	3.2799	0.0336504	Cl 1	Both
	T04H1.2		0.281035	0.0169388	0.320374	0.119235	0.642987	0.072567	Cl 2	Both
	T06E6.5	Missing
	T07D10.4	Missing
	T07H3.3		0.52826	0.136161	0.715804	0.00317208	1.11811	0.536833	nsd
	T10B9.1		0.58519	0.178757	0.400859	0.0168671	0.370876	0.0208048	nsd
	T10H4.11		0.474445	0.341333	0.258573	0.0086203	0.350315	0.987876	nsd
	T13B5.3		0.478084	0.202612	0.594885	0.439186	0.658667	0.978343	nsd
	T17H7.1		0.61776	0.233689	0.669637	0.489486	0.777227	0.845076	nsd
	T19B10.2		4.24032	0.0171653	3.09421	0.00104276	3.31217	0.00499889	Cl 1	Not rescued
	T20G5.7		3.65543	0.00491125	2.01411	0.149708	3.07543	0.00314219	Cl 1	CY262 only
	T20G5.8		1.10596	0.049261	0.880415	0.481319	1.2321	0.197427	nsd
	T21C9.8		2.58512	0.503887	0.84517	0.710974	0.816276	0.304542	nsd
	T21D12.9		0.629601	0.0200331	0.626751	0.00289998	0.661705	0.0508184	Cl 2	Not rescued
	T22F3.11		0.556385	0.174939	0.645221	0.0294696	0.788689	0.027992	nsd
	T22G5.7	Missing
	T22G5.7	Missing
	T23B3.2		1.03761	0.134345	0.881196	0.700171	1.04315	0.0118496	nsd
	T23G7.3		0.548469	0.0337561	0.507589	0.061193	0.44723	0.00628503	Cl 2	Not rescued
	T23H2.2		0.955778	0.442123	1.37307	0.365671	1.0977	0.175574	nsd
	T24E12.5	Missing
	T24F1.5		1.05013	0.313299	0.671402	0.15458	0.864417	0.382887	nsd
	T25C12.2		8.32115	0.0894441	1.66312	0.352924	2.75553	0.239466	nsd
	T25D10.3	Missing
	T26F2.1	Missing
	T27E4.2	Missing
	T27E4.8		3.98395	0.34381	0.585402	0.523845	0.568067	0.54094	nsd
	T27E4.9	Missing
	T28B8.2		0.758462	0.102763	0.814962	0.203742	0.905278	0.153733	nsd
	T28C6.8		1.0094	0.0445159	0.738826	0.0470679	1.02742	0.94501	nsd
	T28D9.3		1.24998	0.558536	0.876181	0.747008	1.28751	0.935908	nsd
	T28F4.5		2.23503	0.833465	0.951137	0.143413	1.29422	0.496113	nsd
	VC5.3		0.929246	0.269168	1.75511	0.273863	1.64898	0.310641	nsd
	VZK822l.1		1.94146	0.743034	1.21039	0.158256	1.92039	0.0333737	nsd
	W01B11.6		1.8976	0.0171458	1.19976	0.532681	1.20648	0.00614015	Cl 1	?
	W02D3.1		1.46165	0.0859426	1.15572	0.0147707	1.33492	0.943023	nsd
	W03D2.6	Missing
	W03F11.3		0.949056	0.400951	1.11204	0.0374011	1.33353	0.479571	nsd
	W05H9.1		1.3873	0.252105	1.03629	0.0627538	1.34967	0.0733498	nsd
	W06D12.3		6.78063	0.437094	2.92883	0.184586	6.66926	0.181812	nsd
	W06D4.1		2.74773	0.0528956	1.87779	0.00311954	2.69676	0.0522346	Cl 1	Not rescued
	W07E6.6	Missing
	W08D2.4		1.15057	0.0733722	1.03061	0.227282	1.7052	0.928735	nsd
	W10G6.3		1.28028	0.0817645	1.93533	0.163127	1.86374	0.156174	nsd
	Y105C5A.12		4.71466	0.687552	7.24617	0.529061	3.0206	0.483673	nsd
	Y15E3A.5		0.975208	0.0149553	0.907499	0.0061497	0.908958	0.0396904	nsd
	Y32H12A.8		0.390643	0.029194	0.279152	0.0394093	0.349367	0.0378551	Cl 2	Not rescued
	Y39G8B.7	Missing
	Y40B10A.2		4.06022	0.115563	4.21653	0.048167	5.53729	0.106988	nsd
	Y40B10A.6		6.82791	0.743174	2.32774	0.0729146	2.76905	0.24462	nsd
	Y43C5A.3		1.8011	0.00192113	1.6272	0.0388162	1.84214	0.00604564	Cl 1	Not rescued
	Y43C5B.2		0.905567	0.116145	0.812153	0.0489394	0.921223	0.0709649	nsd
	Y43F8A.3		1.49952	0.0446409	1.20585	0.00306058	1.53397	0.113039	Cl 1	Not rescued
	Y46C8AR.1	Missing
	Y46H3A.3		5.18387	0.306714	0.77241	0.700002	0.499161	0.401694	nsd
	Y51A2A.4		0.962319	0.327263	0.712873	0.126847	0.916917	0.163372	nsd
	Y51A2B.1		10.3072	0.0394526	2.75344	0.0233947	3.57352	0.00521858	Cl 1	Both
	Y51A2D.11		2.58108	0.176352	1.5003	0.239878	2.93342	0.323646	nsd
	Y51B9A.8	Missing
	Y53G8B.1		4.54625	0.0925595	2.41808	0.0870923	2.78226	0.175964	nsd
	Y54G11A.5		2.42259	0.0971125	2.09227	0.956289	2.79561	0.145789	nsd
	Y54G11A.6		1.77523	0.0417884	1.94815	0.00436873	2.15471	0.0013289	Cl 1	Not rescued
	Y56A3A.33		0.664033	0.762879	0.472115	0.0541614	0.570012	0.0742454	nsd
	Y57G11C.14		3.27074	0.114154	4.19426	0.0169155	4.57018	0.0557699	nsd
	Y67A6A.2		2.12532	0.558202	2.23002	0.329601	2.72308	0.417859	nsd
	Y6E2A.4		3.62045	0.0452114	2.62386	0.549832	2.11296	0.88184	Cl 1	Both
	Y71G12B.4		1.09518	0.178747	1.14001	0.667451	0.993972	0.363269	nsd
	ZC247.1		0.74994	0.151282	1.22018	0.206817	0.993287	0.00673175	nsd
	ZC395.5		1.09409	0.0241708	0.613099	0.00056091	0.583501	0.0317723	nsd
	ZC410.5		2.85155	0.0814864	1.67393	0.00374738	2.409	0.000389876	nsd
	ZC412.6	Missing
	ZC412.7	Missing
	ZC47.9	Missing
	ZK1320.2		2.61812	0.175944	2.5328	0.018896	3.28785	0.125653	nsd
	ZK270.2		0.359712	0.0432888	0.986902	0.0262765	1.57225	0.188578	Cl 2	Both
	ZK355.3	Missing
	ZK384.1		2.31	0.647582	0.449951	0.167662	0.589309	0.880177	nsd
	ZK384.2		2.66397	0.119802	1.50334	0.664614	3.74389	0.489948	nsd
	ZK384.3		0.527912	0.979397	0.531714	0.781121	0.643517	0.939322	nsd
	ZK430.3		1.29329	0.00117355	1.10743	0.053666	1.42331	0.152348	Cl 1	?
	ZK54.2		1.58371	0.133156	1.51355	0.0213983	1.42461	0.00320166	nsd
	ZK550.6		2.33051	0.0288326	1.73676	0.027221	2.56753	0.308532	Cl 1	Not rescued
	ZK973.5	Missing
	ZK973.6	Missing
	ZK973.7	Missing

## Sheet: M CL 2 OUR DATA
	MURPHY CLASS II
	Sequence name	Missing from array?	mg44 vs N2		CY262 vs N2		CY251 vs N2		Our data	Rescue category
			Fold-chng	p value	Fold-chng	p value	Fold-chng	p value
	B0024.6	Missing
	B0207.4		0.474658	0.153989	0.447768	0.0321366	0.51564	0.155241	nsd
	B0207.5	Missing
	B0281.5		0.33327	0.864271	0.14796	0.747562	0.222609	0.369296	nsd
	B0365.6	Missing
	B0478.1		1.36615	0.407727	0.823184	0.168667	0.898765	0.0428704	nsd
	B0554.6		0.589673	0.383707	0.602752	0.243492	0.684031	0.432641	nsd
	C01A2.3		0.835594	0.903918	0.891903	0.851241	0.914923	0.921562	nsd
	C01B7.1		0.52492	0.151967	0.528873	0.113398	0.639601	0.187085	nsd
	C03G6.15		0.818855	0.0134174	0.646863	0.0320114	1.09825	0.00100261	Cl 2	CY251 only
	C04F5.1		0.651894	0.45717	0.579123	0.112216	0.740428	0.0177949	nsd
	C04F6.1		0.502233	0.0375109	0.780287	0.607478	1.14862	0.492102	Cl 2	Both
	C05B5.1		0.695031	0.0131611	0.725075	0.00438211	0.896815	0.00379386	Cl 2	?
	C05B5.2	Missing
	C05D2.8		2.41708	0.191593	1.74124	0.0718889	2.01233	0.0352824	nsd
	C06B3.3		0.621567	0.621281	0.282064	0.113395	0.488413	0.826368	nsd
	C07H6.5	Missing
	C08B11.4		0.86773	0.0161946	1.23109	0.0155391	1.20205	0.33286	Cl 2	Both
	C08B6.10		1.17691	0.0353095	1.48658	0.017945	1.58626	0.234043	Cl 1	Not rescued
	C08F11.8		1.18142	0.678618	0.916199	0.430037	1.32774	0.202187	nsd
	C08F8.5	Missing
	C09F12.1		1.5632	0.242343	1.54381	0.0598861	1.58724	0.187281	nsd
	C09G1.1	Missing
	C09G4.5		0.428215	0.262048	0.360159	0.191855	0.381053	0.0900456	nsd
	C10C5.4		0.164306	0.870333	0.381254	0.869308	0.355725	0.888341	nsd
	C10C5.5		0.337873	0.396396	0.379022	0.117384	0.361295	0.242211	nsd
	C12C8.2		3.29794	0.00453472	1.93786	0.030844	3.19184	0.744176	Cl 1	Both
	C12D5.9	Missing
	C13A3.10	Missing
	C15C6.3		0.612277	0.32946	0.548957	0.430996	0.687489	0.556905	nsd
	C15H9.7		2.29009	0.0883973	1.13016	0.0125125	1.37369	0.112708	nsd
	C16A3.10		1.22821	0.0951345	1.23804	0.0137491	1.44042	0.078564	nsd
	C16C10.5		0.717185	0.155842	0.563967	0.0606745	0.6798	0.0266807	nsd
	C17B7.1	Missing
	C17B7.7	Missing
	C17H1.3	Missing
	C17H12.8		2.01685	0.110355	1.42636	0.0211852	1.00349	0.0394044	nsd
	C18A3.2		0.671749	0.388935	0.62063	0.0887658	0.716929	0.0795055	nsd
	C24G6.6		1.41617	0.00869623	1.33145	0.000829237	1.76271	0.167405	Cl 1	?
	C25D7.5	Missing
	C25F6.3		0.969482	0.0787624	1.786	0.00198109	1.12518	0.00161557	nsd
	C25H3.11	Missing
	C25H3.9		1.00757	0.52944	0.802617	0.858148	0.849418	0.0190548	nsd
	C28F5.2	Missing
	C31A11.5		0.905113	0.624984	1.76088	0.171281	1.3637	0.507619	nsd
	C32E8.11		0.253286	0.505447	0.439552	0.695519	0.53947	0.62775	nsd
	C32H11.1		0.987071	0.0368635	1.22086	0.659155	1.36408	0.120701	nsd
	C32H11.10	Missing
	C32H11.12		2.0489	0.0927321	1.84731	0.266805	1.51446	0.573919	nsd
	C32H11.13		2.12752	0.350477	1.23341	0.246137	1.61976	0.115606	nsd
	C32H11.4		2.91376	0.0780561	1.63089	0.154623	2.29237	0.326931	nsd
	C32H11.9		4.80778	0.122075	227.593	0.0259611	33.9781	0.094695	nsd
	C34B4.2	Missing
	C35E7.1		0.187805	0.612917	0.106156	0.00378586	0.163901	0.153538	nsd
	C35E7.5		0.225785	0.056443	0.129123	0.241438	0.226233	0.00137221	Cl 2	Not rescued
	C37A2.1	Missing
	C39D10.7		0.161219	0.0960802	0.305613	0.0788247	0.439711	0.0119056	nsd
	C39E9.1	Missing
	C42D8.2		0.320075	0.0171747	0.68717	0.435037	1.00072	0.997365	Cl 2	Both
	C44F1.2	Missing
	C46A5.5	Missing
	C46F11.4		0.284067	0.0414825	0.306117	0.0934953	0.329584	0.0633264	Cl 2	?
	C49C3.9		1.61132	0.768523	1.9463	0.322424	1.27263	0.162687	nsd
	C50E3.12		0.0719863	0.111768	0.0262188	0.181551	0.0349087	0.503716	nsd
	C52D10.7		0.278433	0.549397	0.113777	0.876562	0.207868	0.316648	nsd
	C52D10.9		0.30063	0.935576	0.128034	0.0112614	0.211373	0.24065	nsd
	C54G4.6		0.650834	0.558671	0.466418	0.148375	0.485329	0.180516	nsd
	D1054.10		1.28076	0.00452576	0.657076	0.047721	1.15368	0.236661	Cl 1	Both
	D1054.11		0.845092	0.211035	0.694834	0.399687	1.05168	0.154109	nsd
	D2045.6		0.328512	0.908565	0.38651	0.196389	0.435413	0.0938918	nsd
	DAF-16		0.556089	0.990734	0.579677	0.736839	0.749934	0.363225	nsd
	E02D9.1		0.475207	0.22322	0.362848	0.0196191	0.450476	0.150805	nsd
	E03H4.11	Missing
	EGAP2.3		1.31577	0.476367	2.37851	0.489874	2.11964	0.426917	nsd
	F01G12.2		0.589729	0.00960402	0.522695	0.019955	0.696511	0.00253057	Cl 2	Not rescued
	F02G3.1		0.962659	0.095319	0.467412	0.0036128	0.838366	0.116194	nsd
	F08G5.6		2.52299	0.0575009	2.20446	0.00664266	3.68268	0.206998	Cl 1	?
	F13A7.9	Missing
	F13C5.3		0.637422	0.0202994	0.675564	0.10679	0.728853	0.576318	Cl 2	?
	F13D12.6		1.42203	0.607636	2.05392	0.0253964	1.71104	0.0104284	nsd
	F13H6.3		1.62952	0.229376	1.06888	0.0138452	1.37571	0.0193009	nsd
	F14B6.3		0.239945	0.0629631	0.0840695	0.965468	0.118988	0.628312	nsd
	F15E11.1		1.55311	0.143242	1.21205	0.734607	1.30823	0.157496	nsd
	F15E11.9	Missing
	F15E11.12		1.18306	0.186601	0.682137	0.00012233	1.47342	0.117135	nsd
	F18A1.7		0.297958	0.321994	0.215547	0.135277	0.232037	0.213499	nsd
	F18E9.5		0.804583	0.0236964	0.592641	0.0794111	0.955142	0.228765	Cl 2	Both
	F23B2.12		2.52079	0.0418606	2.90873	0.0505581	2.99318	0.00859952	Cl 1	Not rescued
	F23H11.7		0.543284	0.387814	0.519497	0.160975	0.601062	0.222259	nsd
	F28B4.3		1.19106	0.15978	2.40067	0.00894125	2.24948	0.00278702	nsd
	F28H7.3		1.16652	0.21965	1.09511	0.0560016	1.45381	0.131868	nsd
	F29G9.1	Missing
	F34D10.4		0.30021	0.0324829	0.33144	0.0406599	0.482853	0.000109771	Cl 2	Not rescued
	F35C11.5		0.360696	0.99677	0.343775	0.635755	0.415684	0.439489	nsd
	F35E12.10		1.74922	0.0685957	1.53197	0.300958	1.44201	0.388084	nsd
	F35E12.5		0.333378	0.642189	0.491429	0.100659	0.458611	0.198298	nsd
	F35E12.7		2.2151	0.931884	2.67888	0.427803	1.80268	0.157406	nsd
	F35E12.9		0.627269	0.307367	0.772579	0.0441115	0.499164	0.049497	nsd
	F35F10.10	Missing
	F36F2.1		1.5925	0.910414	1.41464	0.884975	1.01461	0.313702	nsd
	F36H5.8	Missing
	F40A3.7		0.552979	0.529824	0.474518	0.148449	0.697956	0.338067	nsd
	F40F12.2	Missing
	F40F12.3		0.629574	0.00190341	0.567108	0.000617331	0.682307	0.00971343	Cl 2	Not rescued
	F40F4.1	Missing
	F41A4.1		1.17249	0.0762262	0.760159	2.96644e-05	1.09018	0.00199324	nsd
	F44C4.3		0.6123	0.0251586	1.30031	0.00790923	1.31009	0.197102	Cl 2	Both
	F44D12.8	Missing
	F45C12.7		0.328005	0.108565	0.183026	0.103467	0.313812	0.239269	nsd
	F46E10.1		0.619082	0.071103	1.05542	0.0376576	1.69149	0.0211938	nsd
	F46F3.3		1.99563	0.0486258	4.00407	0.0712285	1.54245	0.024855	Cl 1	Not rescued
	F46G10.3		0.296553	0.0424711	0.148639	0.126497	0.142698	0.0567578	Cl 2	?
	F47C10.2		0.314781	0.0181161	0.283847	0.117844	0.364413	0.00320602	Cl 2	?
	F49E12.1		0.187242	0.367634	0.188924	0.667324	0.27564	0.387409	nsd
	F49E12.2		0.077212	0.0306605	0.108813	0.00122338	0.189678	0.000812415	Cl 2	Not rescued
	F49F1.1		0.370585	0.63391	0.389449	0.273282	0.818747	0.4101	nsd
	F52E1.1		0.253561	0.0464711	0.211797	0.0790914	0.255093	0.18298	Cl 2	?
	F53C11.1		1.55619	0.307244	1.2865	0.0368023	1.23515	0.0215536	nsd
	F53C3.2	Missing
	F53F4.8		0.668386	0.175653	0.648594	0.058776	0.78203	0.253562	nsd
	F54C8.7		0.812404	0.000834126	0.761544	0.00663305	0.793195	0.0727614	Cl 2	Not rescued
	F54E2.1		1.75243	0.0266862	2.17385	0.303059	2.12379	0.0450047	Cl 1	Not rescued
	F54F11.2		0.890558	0.0458136	2.24865	0.0112969	2.21122	0.301924	Cl 2	Both
	F54F3.1		1.16867	0.0676953	1.42794	0.0209386	1.94745	0.0273546	nsd
	F55G11.5		0.858567	0.257005	2.01999	0.342068	0.756976	0.600409	nsd
	F55G11.7		2.27086	0.888496	1.28306	0.705045	1.22096	0.646233	nsd
	F55G11.8		5.04273	0.438921	3.65995	0.0398739	3.28092	0.304498	nsd
	F56A4.1	Missing
	F56A4.2		0.899255	0.792862	1.282	0.340377	1.80908	0.32754	nsd
	F56D5.5		0.212589	0.10725	0.0923251	0.271389	0.140231	0.614486	nsd
	F56D6.1		2.18649	0.111049	2.74801	0.0153734	2.35495	0.1488	nsd
	F56D6.15	Missing
	F56D6.2		2.2433	0.0247085	2.72111	0.0329884	2.2674	0.0872743	Cl 1	Not rescued
	F56G4.2		0.260388	0.410163	0.103187	0.108898	0.172982	0.154572	nsd
	F56G4.3	Missing
	F57C2.4		0.858367	0.0384359	0.542741	0.000121131	0.731361	0.00156434	Cl 2	Not rescued
	F57F4.3		0.664107	0.297921	2.06239	0.297274	1.80176	0.158356	nsd
	F57F4.4		0.641215	0.000940311	2.19681	0.0085808	1.88949	0.204434	Cl 2	Both
	F57F5.1		1.99496	0.0815164	2.34341	0.0654594	3.14257	0.35923	nsd
	F58B3.9		0.649202	0.965827	0.284203	0.179495	0.500194	0.449546	nsd
	F58F6.2		1.51473	0.4799	1.50538	0.865928	1.72421	0.483914	nsd
	F58G1.4		1.96813	0.608378	3.0446	0.0181436	2.8465	0.122861	nsd
	F59D8.1		0.374322	0.392221	0.714417	0.901378	1.00145	0.824659	nsd
	F59D8.2		0.355912	0.0285265	0.719888	0.00923948	1.04426	0.0707825	Cl 2	Both
	H04D03.1		0.66134	0.460219	0.758349	0.0766936	0.923806	0.824086	nsd
	H12C20.2		0.427241	0.461575	0.417978	0.123181	0.401121	0.0364663	nsd
	H19N07.1		0.463099	0.0438235	0.543834	0.00446584	0.706715	0.0300117	Cl 2	Not rescued
	K01A2.5		1.95736	0.382795	1.28223	0.00824777	1.27841	0.00290724	nsd
	K01C8.5		0.273322	0.00926865	0.260496	0.0752779	0.278474	0.00281453	Cl 2	Not rescued
	K01G5.3		0.601748	0.070209	0.671031	0.025203	0.786444	0.0950633	nsd
	K02B12.2		0.292669	0.520195	0.108588	0.670226	0.171405	0.39203	nsd
	K02H11.2	Missing
	K04E7.2		0.821673	0.336005	1.81672	0.0178749	1.58017	0.118104	nsd
	K06A4.1	Missing
	K06B9.4		0.437367	0.0232744	0.326604	0.0128044	0.362143	0.000898033	Cl 2	Not rescued
	K06G5.1		1.39457	0.115104	2.01009	0.0344864	2.09303	0.046988	nsd
	K08D8.3		0.731348	0.2296	0.598182	0.0985785	0.656674	0.0488019	nsd
	K08D8.5		1.07406	0.695122	1.29247	0.85984	1.43044	0.8225	nsd
	K08D8.6		0.96393	0.52941	1.00927	0.777471	1.22217	0.449961	nsd
	K08E5.3		1.0603	0.130238	2.03506	0.018504	1.12533	0.00024513	nsd
	K09D9.2		0.247959	0.563139	0.196861	0.183979	0.285169	0.450952	nsd
	K09D9.4	Missing
	K10D11.1		6.19604	0.00583718	4.15977	0.0996988	3.82169	0.338924	Cl 1	Not rescued
	K10D11.2		0.784579	0.0656666	1.78596	0.354947	0.739089	0.237257	nsd
	K12H4.7		3.6565	0.932915	3.55029	0.369699	4.33298	0.874362	nsd
	M02F4.7		3.28613	0.18759	3.85455	0.0797788	3.66983	0.605774	nsd
	M03F4.7		1.44323	0.0485469	1.88402	0.0909243	2.05301	0.0473999	Cl 1	Not rescued
	M04D8.1	Missing
	M163.3		0.408383	0.358196	0.273329	0.94168	0.537784	0.808492	nsd
	M60.2		1.55054	0.0148919	2.49362	0.00472303	2.4223	0.0707028	Cl 1	Not rescued
	R02E12.8		0.584335	0.144859	0.485076	0.0934798	0.579766	0.443737	nsd
	R05F9.10		0.498327	0.000324351	0.636346	0.12013	0.673971	0.53582	Cl 2	?
	R102.4		2.87471	0.0371456	1.36712	0.120938	1.90832	0.00900696	Cl 1	CY262 only
	R107.8		0.437106	0.286622	0.457138	0.709092	0.541403	0.128545	nsd
	R11G1.3		0.765862	0.353249	0.747356	0.182406	0.922677	0.0998011	nsd
	R13H4.3		1.04117	0.487866	1.07805	0.114079	0.709426	0.110089	nsd
	T03E6.7		0.640873	0.233762	0.955457	0.0993246	1.4838	0.401844	nsd
	T03F6.1		3.39679	0.180157	2.21328	0.0822608	2.02565	0.105337	nsd
	T05D4.2		0.253678	0.732958	0.122852	0.23473	0.22854	0.796458	nsd
	T09E11.2	Missing
	T10B11.3		0.582495	0.00190674	0.540074	0.000295174	0.694836	0.0174851	Cl 2	Not rescued
	T10C6.8	Missing
	T10E10.2		0.655808	0.0705204	1.81459	0.12407	1.13495	0.663178	Cl 2	Both
	T11F9.12		0.738796	0.402044	0.82285	0.222888	0.987632	0.211961	nsd
	T13F2.8		0.335604	0.212726	0.14576	0.135734	0.261902	0.0268062	nsd
	T16A9.1	Missing
	T16G12.1	Missing
	T16G12.4		0.787806	0.116774	0.600007	0.065112	1.07864	0.0525731	nsd
	T16G12.7		1.05365	0.0505182	1.37967	0.0580258	1.51124	0.00130859	nsd
	T16H12.1	Missing
	T16H12.8	Missing
	T17A3.7		0.28997	0.0746279	0.0999168	0.0260094	0.176042	0.0114359	nsd
	T18D3.4	Missing
	T19D12.4		0.205464	0.467632	0.564068	0.24351	0.287847	0.705933	nsd
	T21C12.2		1.18454	0.116106	0.919656	0.272187	1.00779	0.155972	nsd
	T22G5.2		1.94921	0.210839	3.08155	0.0456448	2.4443	0.110467	nsd
	T24B8.5		0.366813	0.0511016	0.319654	0.961491	0.405499	0.245558	Cl 2	Not rescued
	T25C12.3		1.12599	0.246922	2.86195	0.208681	2.2912	0.177953	nsd
	T25E12.6		0.304405	0.00230182	0.1391	0.0162819	0.223708	0.0560356	Cl 2	Not rescued
	VW02B12L.1		1.63412	0.560079	1.89064	0.353351	2.29606	0.0896476	nsd
	W01A11.4		2.3042	0.195636	2.71644	0.0391972	3.05997	0.275587	nsd
	W02B12.1		1.7352	0.14964	1.66727	0.594625	1.99555	0.716159	nsd
	W03D2.4		0.303933	0.420746	0.232057	0.0629034	0.293506	0.0835001	nsd
	W05E10.4		0.857214	0.0985166	1.23539	0.00147308	1.13782	0.00335984	nsd
	W05F2.2	Missing
	W06B11.3		2.09681	0.0816772	1.77707	0.0951159	2.42018	0.536433	nsd
	W08D2.3	Missing
	Y106G6H.10		0.532959	0.0141404	0.492596	0.0165935	0.56552	0.0157113	Cl 2	Not rescued
	Y106G6H.9	Missing
	Y116A8A.2	Missing
	Y116A8C.17		0.137942	0.273861	0.0873904	0.0801412	0.113438	0.143263	nsd
	Y116A8C.35		0.287908	0.50966	0.274607	0.405678	0.368992	0.211414	nsd
	Y14H12B.2		0.339589	0.023152	0.433462	0.0444552	0.456996	0.00135984	Cl 2	Not rescued
	Y19D10A.9	Missing
	Y19D10A.9	Missing
	Y19D10A.9	Missing
	Y19D10A.9	Missing
	Y37D8A.12		0.648926	0.147171	0.708864	0.0850008	0.842793	0.0648543	nsd
	Y38E10A.14	Missing
	Y38H6C.1		1.52157	0.0223652	1.64934	0.0845341	2.21049	0.00927945	Cl 1	Not rescued
	Y38H6C.3	Missing
	Y38H6C.5		0.685893	0.413397	0.711471	0.0186463	0.856048	0.628813	nsd
	Y39B6A.1		0.767907	0.118942	1.83971	0.0273703	2.43725	0.0444894	nsd
	Y41D4B.16		2.70874	0.0388369	1.99396	0.0151522	2.16522	0.193179	Cl 1	Not rescued
	Y43F4A.3		1.07761	0.85848	0.917804	0.98424	1.69792	0.908515	nsd
	Y43F8C.16	Missing
	Y45F10A.2		0.348893	0.0872283	0.306788	0.186698	0.364157	0.311732	nsd
	Y46C8AL.7	Missing
	Y46G5A.28		0.179538	0.354208	0.073009	0.0533535	0.110343	0.0811501	nsd
	Y46H3C_14.c*	Missing
	Y48A6C.1		0.551323	0.18655	0.431452	0.0295399	0.596658	0.472709	nsd
	Y49E10.1		0.660334	0.260147	0.693534	0.183533	0.841704	0.083768	nsd
	Y49E10.8	Missing
	Y51H7BR.2		0.388157	0.0212558	0.226419	0.135356	0.261739	0.131221	Cl 2	Not rescued
	Y54E10A.2		0.412239	0.230689	0.431455	0.177853	0.537807	0.525973	nsd
	Y55F3AM.13		0.62439	0.494069	0.709416	0.817309	0.77255	0.0924211	nsd
	Y55F3BR.10	Missing
	Y56A3A.15		0.271868	0.270506	0.134394	0.0740453	0.226363	0.0375527	nsd
	Y57A10C.7	Missing
	Y62H9A.3		0.621604	0.505422	0.414817	0.50138	0.647141	0.815059	nsd
	Y62H9A.4		0.76727	0.613462	0.539531	0.273941	0.777699	0.844491	nsd
	Y62H9A.6		0.787122	0.59924	0.454041	0.741435	0.822562	0.501874	nsd
	Y9D1A.1	Missing
	ZC204.10		0.512383	0.190474	0.514027	0.266365	0.656665	0.358781	nsd
	ZC416.6		0.589965	0.632577	1.59855	0.397975	2.23178	0.381796	nsd
	ZK1127.10		2.14113	0.441229	1.61734	0.295083	1.77487	0.847745	nsd
	ZK1127.3		0.579106	0.791625	0.37756	0.700674	0.409038	0.932047	nsd
	ZK1251.2		1.03381	0.923634	0.470236	0.103233	0.638487	0.203922	nsd
	ZK1290.6		0.950454	0.00113663	1.58008	0.060295	1.68715	0.407684	nsd
	ZK218.6	Missing
	ZK6.10		2.05542	0.150706	3.03504	0.154093	2.02556	0.307532	nsd
	ZK6.11		0.748589	0.104254	1.37298	0.117985	1.10276	0.00614002	nsd
	ZK757.1		0.609985	0.0560052	0.537814	0.0505376	0.665751	0.220448	Cl 2	Not rescued
	ZK757.2		0.859471	0.0064226	0.843091	0.014424	0.80988	0.0858908	Cl 2	Not rescued
	ZK896.5		1.01407	0.170346	1.92954	0.1047	1.21947	0.329578	nsd
	ZK896.7	Missing
	ZK896.8	Missing

## Sheet: Tally
			M CL 1 OUR DATA
		CL 1	47	47	0.734375				Rescue Category	Raw data		Combined
		Cl 2	17	17	0.265625					Cl 1	Cl 2
		nsd	147						251 Only	0	1	1
		missing	57						262 Only	3	0	3
		Total	268	64					Both	16	9	25
									Neither/?	28	25	53
									Total	47	35	82
			M CL 2 OUR DATA
		Cl 1	14	14	0.285714				Rescue Category	Percentage		Combined
		Cl 2	35	35	0.714286					Cl 1	Cl 2
		nsd	142						251 Only	0	0.0285714	0.0121951
		missing	65						262 Only	0.0638298	0	0.0365854
		Total	256	49					Both	0.340426	0.257143	0.304878
									Neither/?	0.595745	0.714286	0.646341
		MCl 1 sig changed	64		MCl 1 also Iser Cl1	47			Total	1	1	1
		MCl 2 sig changed	49		MCl 2 also Iser Cl2	35
		Total	113		Total	82
					% of total	0.725664

## Sheet: Cl1 & Cl2 expression
	MURPHY CLASS 1
	Sequence Name	Gene name/ Description	mg44 vs N2		CY262 vs N2		CY251 vs N2		Our result	Rescue category	Expression
			Fold-chng	p value	Fold-chng	p value	Fold-chng	p- value
	B0218.8	clec-52	17.385	0.0056132	6.06891	0.000184885	9.84194	6.98843e-05	Cl 1	Not rescued	Intestine
	C02A12.4	lys-7	12.669	0.00415472	1.74296	0.310557	4.03388	0.00573932	CL 1	Both	Intestine
	C08A9.1	sod-3	17.5122	0.00154591	15.6622	0.00537392	16.4633	0.000839313	Cl 1	Not rescued	Complex
	C08F11.11	Unknown	1.64445	0.0328241	0.84438	0.000315431	1.34927	0.142095	Cl 1	CY262 only	None described
	C25E10.8	TIL-domain protease inhibitor	2.45107	0.0136533	2.93617	0.0112629	3.49821	0.0264978	Cl 1	Not rescued	Intestine
	C25E10.9	swm-1	2.93279	0.0572227	2.71065	0.0729287	3.12701	0.157704	Cl 1	Not rescued	Complex
	C27H5.2	Unknown	1.22431	0.00971021	0.997333	0.0539078	1.03042	0.000164442	Cl 1	Both	None described
	C45B11.3	dhs-18	2.2015	0.0261287	1.84158	0.915828	2.23652	0.110385	Cl 1	Not rescued	None described
	C46F4.2	acs-17	1.95262	0.0016096	2.43648	0.0387184	2.24635	0.0653289	Cl 1	Not rescued	None described
	C50F7.10	beta-glucosidase	2.33472	0.0029819	1.48534	0.0175403	1.84624	0.00704126	Cl 1	Not rescued	None described
	C50F7.5	Unknown	1.48899	0.0327209	1.1503	0.140325	1.36624	0.365133	Cl 1	?	None described
	C54D10.1	cdr-2	11.9899	0.054292	3.9094	0.032408	4.00968	0.0112096	Cl 1	Both	Complex
	F09F7.7	dioxygenase	1.78931	0.00452015	1.07468	0.101003	1.19863	0.492344	Cl 1	Both	Complex
	F10D2.11	ugt-41	3.22596	0.0225334	2.27153	0.0262814	3.08016	0.200949	Cl 1	?	None described
	F15B9.1	far-3	3.86826	0.0507365	3.21994	0.00937833	3.68211	0.0268904	Cl 1	Not rescued	Intestine, hypodermis
	F15E6.4	Unknown	2.23888	0.0238734	0.222935	0.0104358	0.525674	0.0651963	Cl 1	Both	None described
	F28F8.2	acs-2	1.63859	0.0246006	0.660507	0.00506622	0.792343	0.0218503	Cl 1	Both	Complex
	F35C5.5	clec-62	2.82668	0.0290137	2.52348	0.814539	2.60741	0.921868	Cl 1	Not rescued	None described
	F38E11.1	hsp-12.3	5.70736	0.0021204	4.65654	0.0206155	4.75127	0.00945646	Cl 1	Not rescued	Complex
	F48D6.4	Unknown	2.22602	0.0458046	1.05639	0.0496619	1.66698	0.174483	Cl 1	Both	None described
	F52A8.2	gpb-2	1.52311	0.024108	1.18338	0.0703917	1.48789	0.0119519	Cl 1	Not rescued	Neurons, muscle
	F52H3.5	TPR repeats	1.21035	0.00123798	0.832634	0.0290144	0.966769	0.068757	Cl 1	Both	Complex
	F52H3.7	lec-2	1.48753	0.0561666	2.95158	0.0142143	2.77103	0.0524587	Cl 1	Not rescued	None described
	F53C3.12	bcmo-2	4.03219	0.00820903	1.83397	0.0178594	2.92572	0.00165808	Cl 1	Not rescued	None described
	F54F7.3	Unknown	4.41233	0.0137294	4.3705	0.000396595	4.28866	0.000106282	Cl 1	Not rescued	None described
	H12D21.1	nspa-1	46.706	0.014148	28.3161	0.239221	41.3787	0.0960725	Cl 1	Not rescued	None described
	H16D19.1	clec-13	15.1146	0.0429	1.78717	0.00183903	5.30128	0.393194	Cl 1	Both	None described
	K01A2.2	far-7	4.49375	0.00169589	3.44884	0.0719856	2.2069	0.16763	Cl 1	Not rescued	Hypodermis
	K04A8.5	lipl-4	4.20362	0.0247478	0.606294	0.00307545	1.1735	0.00421262	Cl 1	Both	Intestine
	K07C6.4	cyp-35B1	17.8311	0.0373537	1.63918	0.21255	2.72594	0.18485	Cl 1	Both	Intestine
	K09C4.5	transporter	1.72798	0.0540836	1.1213	0.281263	2.00992	0.276339	Cl 1	Both	None described
	K12G11.4	sodh-2	4.45101	0.0474593	0.826369	0.435254	0.952646	0.87682	Cl 1	Both	None described
	PDB1.1	Mitochondrial transporter	2.81643	0.0310038	1.92641	0.0677357	2.92325	0.293539	Cl 1	?	None described
	R05F9.13	msp-31	146.167	0.00298141	173.813	0.0535534	151.656	0.154894	Cl 1	Not rescued	Germline
	R09B5.6	hacd-1	2.12613	0.0415525	0.995154	0.081635	2.01033	0.122916	Cl 1	CY262 only	None described
	T02B5.1	carboxylesterase	10.1229	0.0266366	2.13962	0.00241295	3.2799	0.0336504	Cl 1	Both	None described
	T19B10.2	Unknown	4.24032	0.0171653	3.09421	0.00104276	3.31217	0.00499889	Cl 1	Not rescued	epidermis
	T20G5.7	dod-6	3.65543	0.00491125	2.01411	0.149708	3.07543	0.00314219	Cl 1	CY262 only	None described
	W01B11.6	Thioredoxin	1.8976	0.0171458	1.19976	0.532681	1.20648	0.00614015	Cl 1	?	None described
	W06D4.1	hgo-1	2.74773	0.0528956	1.87779	0.00311954	2.69676	0.0522346	Cl 1	Not rescued	Complex
	Y43C5A.3	Unknown	1.8011	0.00192113	1.6272	0.0388162	1.84214	0.00604564	Cl 1	Not rescued	Complex
	Y43F8A.3	Unknown	1.49952	0.0446409	1.20585	0.00306058	1.53397	0.113039	Cl 1	Not rescued	Complex
	C08E8.4	Unknown	10.3072	0.0394526	2.75344	0.0233947	3.57352	0.00521858	Cl 1	Both	None described
	Y54G11A.6	ctl-1	1.77523	0.0417884	1.94815	0.00436873	2.15471	0.0013289	Cl 1	Not rescued	Complex
	Y6E2A.4	Unknown	3.62045	0.0452114	2.62386	0.549832	2.11296	0.88184	Cl 1	Both	None described
	ZK430.3	sod-5	1.29329	0.00117355	1.10743	0.053666	1.42331	0.152348	Cl 1	?	None described
	ZK550.6	Peroxisomal	2.33051	0.0288326	1.73676	0.027221	2.56753	0.308532	Cl 1	Not rescued	Intestine
	MURPHY CLASS 2
	Sequence name	Gene name/ Description	mg44 vs N2		CY262 vs N2		CY251 vs N2		Our data	Rescue category	Expression
			Fold-chng	p value	Fold-chng	p value	Fold-chng	p value
	C03G6.15	cyp-35A2	0.818855	0.0134174	0.646863	0.0320114	1.09825	0.00100261	Cl 2	CY251 only	Intestine
	C04F6.1	vit-5	0.502233	0.0375109	0.780287	0.607478	1.14862	0.492102	Cl 2	Both	Intestine
	C05B5.1	Unknown	0.695031	0.0131611	0.725075	0.00438211	0.896815	0.00379386	Cl 2	?	None described
	C08B11.4	nrf-6	0.86773	0.0161946	1.23109	0.0155391	1.20205	0.33286	Cl 2	Both	Intestine, hypodermis
	C35E7.5	Unknown	0.225785	0.056443	0.129123	0.241438	0.226233	0.00137221	Cl 2	Not rescued	None described
	C42D8.2	vit-2	0.320075	0.0171747	0.68717	0.435037	1.00072	0.997365	Cl 2	Both	Intestine
	C46F11.4	RNA helicase	0.284067	0.0414825	0.306117	0.0934953	0.329584	0.0633264	Cl 2	?	None described
	F01G12.2	sur-7	0.589729	0.00960402	0.522695	0.019955	0.696511	0.00253057	Cl 2	Not rescued	Complex
	F13C5.3	Unknown	0.637422	0.0202994	0.675564	0.10679	0.728853	0.576318	Cl 2	?	None described
	F18E9.5	histone demethylase	0.804583	0.0236964	0.592641	0.0794111	0.955142	0.228765	Cl 2	Both	None described
	F34D10.4	Unknown	0.30021	0.0324829	0.33144	0.0406599	0.482853	0.000109771	Cl 2	Not rescued	None described
	F40F12.3	Unknown	0.629574	0.00190341	0.567108	0.000617331	0.682307	0.00971343	Cl 2	Not rescued	None described
	F44C4.3	cpr-4	0.6123	0.0251586	1.30031	0.00790923	1.31009	0.197102	Cl 2	Both	None described
	F46G10.3	sir-2.3	0.296553	0.0424711	0.148639	0.126497	0.142698	0.0567578	Cl 2	?	None described
	F47C10.2	btb-21	0.314781	0.0181161	0.283847	0.117844	0.364413	0.00320602	Cl 2	?	None described
	F49E12.2	dod-23	0.077212	0.0306605	0.108813	0.00122338	0.189678	0.000812415	Cl 2	Not rescued	None described
	F52E1.1	pos-1	0.253561	0.0464711	0.211797	0.0790914	0.255093	0.18298	Cl 2	?	Complex
	F54C8.7	arfaptin	0.812404	0.000834126	0.761544	0.00663305	0.793195	0.0727614	Cl 2	Not rescued	pharynx
	F54F11.2	neprilysin	0.890558	0.0458136	2.24865	0.0112969	2.21122	0.301924	Cl 2	Both	Intestine
	F57C2.4	Unknown	0.858367	0.0384359	0.542741	0.000121131	0.731361	0.00156434	Cl 2	Not rescued	None described
	F57F4.4	Unknown	0.641215	0.000940311	2.19681	0.0085808	1.88949	0.204434	Cl 2	Both	None described
	F59D8.2	vit-4	0.355912	0.0285265	0.719888	0.00923948	1.04426	0.0707825	Cl 2	Both	Intestine
	H19N07.1	Translation factor	0.463099	0.0438235	0.543834	0.00446584	0.706715	0.0300117	Cl 2	Not rescued	Complex
	K01C8.5	gei-14	0.273322	0.00926865	0.260496	0.0752779	0.278474	0.00281453	Cl 2	Not rescued	None described
	K06B9.4	Unknown	0.437367	0.0232744	0.326604	0.0128044	0.362143	0.000898033	Cl 2	Not rescued	None described
	R05F9.10	sgt-1	0.498327	0.000324351	0.636346	0.12013	0.673971	0.53582	Cl 2	?	Complex
	T10B11.3	ztf-4	0.582495	0.00190674	0.540074	0.000295174	0.694836	0.0174851	Cl 2	Not rescued	Complex
	T10E10.2	col-167	0.655808	0.0705204	1.81459	0.12407	1.13495	0.663178	Cl 2	Both	None described
	T24B8.5	ShK-like peptide	0.366813	0.0511016	0.319654	0.961491	0.405499	0.245558	Cl 2	Not rescued	None described
	T25E12.6	Unknown	0.304405	0.00230182	0.1391	0.0162819	0.223708	0.0560356	Cl 2	Not rescued	None described
	Y106G6H.10	Unknown	0.532959	0.0141404	0.492596	0.0165935	0.56552	0.0157113	Cl 2	Not rescued	None described
	Y14H12B.2	Unknown	0.339589	0.023152	0.433462	0.0444552	0.456996	0.00135984	Cl 2	Not rescued	None described
	Y51H7BR.2	fbxb-43	0.388157	0.0212558	0.226419	0.135356	0.261739	0.131221	Cl 2	Not rescued	None described
	ZK757.1	Unknown	0.609985	0.0560052	0.537814	0.0505376	0.665751	0.220448	Cl 2	Not rescued	None described
	ZK757.2	Phosphatase	0.859471	0.0064226	0.843091	0.014424	0.80988	0.0858908	Cl 2	Not rescued	None described
