# Supplementary material for: Co-Regulation of the DAF-16 Target Gene, cyp-35B1/dod-13, by HSF-1 in C. elegans Dauer Larvae and daf-2 Insulin Pathway Mutants
Source: PLoS One. 2011 Mar 9;6(3):e17369. doi: 10.1371/journal.pone.0017369 (PMC3052305; doi:10.1371/journal.pone.0017369)
Supplement: Table S2 — mRNA and anatomical expression data for genes upregulated by ≥2-fold in age-1(mg44) adults relative to wildtype. Expression data, as fold-change relative to wildtype and age-1(mg44), is shown for each strain (age-1(mg44), CY262 and CY251). “262 rescue”, “251 rescue” and “Category” indicate whether upregulation in age-1(mg44) was determined to be rescued in CY262 or CY251 and the corresponding rescue category (262, 251, Both, None). Anatomical expression data were obtained from the curated expression pattern annotations for each gene in WormBase (www.wormbase.org). (XLS) [file pone.0017369.s002.xls]

## Sheet: Table S2
Gene Names	Description	age-1(mg44) vs wildtype		CY262 vs wildtype		CY251 vs wildtype		CY262 vs mg44		CY251 vs mg44		CY262 vs CY251		262 rescue	251 rescue	Category	Expression Info
		Fold ch	p	Fold ch	p	Fold ch	p	Fold ch	p	Fold ch	p	Fold ch	p				Neurons	Intestine	Hypodermis	Seam	Muscle	Gonad	Other
spp-20	Saposin	98.1676	0.0370049	2.1561	0.128072	3.66591	0.026899	0.0548272	0.00711217	0.0859745	0.00761601	0.637714	0.142883	Yes	(Yes)	Both
H20E11.2	Unknown	28.4576	0.00277227	6.70544	0.0529659	8.15761	0.176123	0.344673	0.00444707	0.487342	0.0585456	0.707251	0.637882	Yes	(Yes)	Both
clec-17	Lectin	25.7083	0.0422843	15.7889	0.113011	7.53858	0.236236	0.878513	0.356902	0.417697	0.0759802	2.10323	0.393743	Yes	Yes	Both
Y52E8A.3	Unknown	24.0401	0.00702723	8.08286	0.0714722	8.70767	0.267757	0.704166	0.099147	0.750691	0.345735	0.938024	0.939269	Yes	Yes	Both
nspe-2	Peptide	18.8798	0.00185289	7.79416	0.0600859	6.04509	0.074121	0.717766	0.0884198	0.55267	0.0328577	1.29872	0.620134	(Yes)	Yes	Both
cyp-35B1	Cytochrome P450	17.8311	0.0373537	1.63918	0.212549	2.72594	0.18485	0.221083	0.00869166	0.320228	0.0194521	0.690393	0.447333	Yes	Yes	Both		Intestine (dauer)
clec-52	Lectin	17.385	0.00739799	6.06891	0.0210456	9.84194	0.000139605	0.49306	0.00960613	0.750022	0.00628364	0.657394	0.10092	Yes	Yes	Both		Intestine
F59D6.3	Aspartyl protease	17.1958	0.00374358	1.63506	0.417631	2.41115	0.0705751	0.177429	0.000939032	0.276464	0.000751389	0.641779	0.284649	Yes	Yes	Both
clec-13	Lectin	15.1146	0.00493548	1.78717	0.055005	5.30128	0.00557181	0.191804	0.000452755	0.441336	0.00251371	0.434599	0.0219005	Yes	(Yes)	Both
lys-7	Lysozyme	12.669	0.00415472	1.74296	0.310557	4.03388	0.00573932	0.271176	0.00137281	0.624238	0.00201354	0.434411	0.0228359	Yes	(Yes)	Both		Intestine
T19D12.3	Unknown	12.3062	0.00936063	5.71307	0.0829593	6.50432	0.2881	0.84396	0.200836	0.951803	0.56547	0.886696	0.888364	Yes	Yes	Both
cdr-2	Glutathione S-transferase	11.9899	0.0401342	3.9094	0.0436491	4.00968	0.0282669	0.680908	0.0751339	0.702172	0.0697544	0.969717	0.930383	Yes	Yes	Both							Pharynx
F21C10.11	Unknown	10.2158	0.0477639	7.49876	0.0400953	5.89268	0.0710884	1.31388	0.753255	1.08162	0.484078	1.21473	0.682708	(Yes)	(Yes)	Both
apa-2	Adaptin	10.1229	0.00271122	2.13962	0.137045	3.2799	0.00936495	0.374632	0.00461367	0.592417	0.00487414	0.632378	0.184751	Yes	(Yes)	Both	Neurons	Intestine	Hypodermis	Seam	Muscle	Vulva	Pharynx
clec-258	Lectin	10.1166	0.00183996	2.94885	0.0698273	5.2642	0.301483	0.51794	0.00941694	0.990146	0.597799	0.523095	0.527266	Yes	(Yes)	Both
F01D5.3	Unknown	9.03208	0.0067617	6.35882	0.122242	5.75949	0.323778	1.06329	0.514519	0.9386	0.573558	1.13285	0.887332	Yes	Yes	Both
C54G4.5	Unknown	8.99734	0.00119691	5.55809	0.082589	4.92487	0.146143	0.987838	0.340792	0.882901	0.309021	1.11885	0.851207	Yes	Yes	Both
F53F1.5	Cuticlin	8.90157	0.0251694	2.7908	0.138721	3.63383	0.220526	0.456281	0.0167787	0.578102	0.0966335	0.789274	0.713096	Yes	(Yes)	Both
spp-9	Saposin	8.32115	0.00695666	1.66312	0.338818	2.75553	0.0491273	0.376963	0.00998275	0.592079	0.0173843	0.636677	0.320811	Yes	(Yes)	Both
F53A9.8	Unknown	8.28144	0.00368853	5.37382	0.0258095	4.42454	0.117965	1.92926	0.493039	1.54415	0.956839	1.2494	0.62057	Yes	Yes	Both		Intestine
C17H12.6	Unknown	8.12715	0.0061236	4.06527	0.092125	4.85428	0.323766	0.650401	0.0642909	0.828519	0.440415	0.785017	0.789524	Yes	Yes	Both
cat-4	GTP cyclohydrolase	8.06963	0.0137845	3.06819	0.121443	3.16295	0.40085	0.600731	0.049549	0.671851	0.284022	0.894143	0.898703	Yes	(Yes)	Both	Neurons	Intestine	Hypodermis	Seam (dauer)
H20E11.3	Unknown	8.05018	0.00138583	2.86749	0.0459122	3.32289	0.169261	0.554367	0.00974715	0.597732	0.067822	0.927451	0.883754	Yes	Yes	Both
fbxb-44	F-box protein	8.0215	0.0353056	3.84617	0.0573366	3.26397	0.0463557	0.888638	0.194319	0.74767	0.0835498	1.18854	0.663464	Yes	Yes	Both
clec-86	Lectin	7.74062	0.0112308	2.21079	0.170004	2.79289	0.228063	0.423421	0.0135436	0.544633	0.0628095	0.777444	0.687175	Yes	(Yes)	Both
F44G3.2	Arginine kinase	7.13658	0.0281389	2.69501	0.0291409	3.4704	0.193722	0.969849	0.103812	1.35431	0.864227	0.71612	0.561813	Yes	Yes	Both
Y40B10A.6	Unknown	6.82791	0.0373553	2.32774	0.0446704	2.76905	0.00929717	0.720101	0.0466329	0.887071	0.0620554	0.811774	0.278769	Yes	Yes	Both
Y40B10A.7	Unknown	6.59616	0.0268839	2.33158	0.0397581	2.93299	0.00262991	0.71859	0.0319684	0.880062	0.0327991	0.816522	0.209892	Yes	Yes	Both
C38D9.2	Unknown	6.592	0.0178557	1.6123	0.217714	2.62712	0.139484	0.298077	0.00445512	0.514568	0.0300354	0.579276	0.306168	Yes	Yes	Both
clec-47	Lectin	6.57556	0.0122887	0.907213	0.874187	1.74539	0.238944	0.186845	0.000932139	0.352787	0.00118966	0.529627	0.190147	Yes	Yes	Both
col-74	Collagen	6.51803	0.0187072	0.687183	0.663464	2.62457	0.380847	0.129635	3.70652e-05	0.519095	0.0865765	0.249732	0.266823	Yes	(Yes)	Both
gst-6	Glutathione S-transferase	6.39917	0.00734763	3.16045	0.0817029	3.59656	0.245817	0.849886	0.139828	0.987676	0.505029	0.86049	0.823596	Yes	Yes	Both
dod-17	Unknown	6.19604	0.00583718	4.15977	0.0996988	3.82169	0.338924	1.12927	0.527329	1.05599	0.665071	1.0694	0.933119	Yes	Yes	Both
djr-1.2	DJ-1 like	6.18761	0.0438861	4.44645	0.0500969	3.2004	0.114149	1.10518	0.438838	0.935832	0.30463	1.18096	0.72043	(Yes)	Yes	Both	Neurons					Spermatheca	Pharynx
kin-16	Protein kinase	6.14525	0.00084754	4.85217	0.0869538	2.67016	0.0846867	1.51261	0.986492	0.763983	0.0701895	1.97991	0.259402	(Yes)	Yes	Both			Hypodermis
ugt-63	UDP-glucosyltransferase	6.0817	0.0106886	2.31514	0.308411	4.04371	0.0039563	0.985415	0.457992	1.67598	0.532318	0.587963	0.236962	Yes	Yes	Both
gst-10	Glutathione S-transferase	5.96258	0.000361247	2.18006	0.0142069	3.51035	0.0334021	0.589743	0.00284811	0.965364	0.151113	0.610902	0.176072	Yes	Yes	Both	Neurons	Intestine	Hypodermis
F01D5.2	Unknown	5.75781	0.00887665	2.23013	0.201662	3.08591	0.2625	0.641429	0.067224	0.845869	0.334924	0.758307	0.700088	Yes	Yes	Both
C55A6.4	Alcohol dehydrogenase	5.60744	0.00371193	3.27251	0.0321329	3.68259	0.230791	0.784275	0.0440622	0.90538	0.396316	0.866238	0.81876	Yes	Yes	Both
gst-29	Glutathione S-transferase	5.50177	0.0271343	1.41361	0.258593	2.25832	0.30048	0.452472	0.010624	0.691947	0.163404	0.653912	0.506893	Yes	(Yes)	Both
T05F1.9	Unknown	5.36247	0.0243299	3.07365	0.141892	2.37623	0.344171	0.935093	0.312686	0.778861	0.28834	1.20059	0.788028	Yes	Yes	Both
ugt-13	UDP-glucuronosyltransferase	5.26723	0.0127847	3.30581	0.0649568	3.13324	0.186535	1.03547	0.308023	1.04237	0.487722	0.993373	0.990155	Yes	Yes	Both
Y45G12C.3	Unknown	5.14379	0.00160842	1.83552	0.139524	3.53131	0.0614494	0.565529	0.0146614	0.963377	0.219798	0.587028	0.257516	Yes	(Yes)	Both
K03H6.2	Unknown	5.05121	0.0147835	1.79383	0.433861	3.56786	0.00222796	0.572122	0.0961625	1.08541	0.0978928	0.527102	0.171132	Yes	(Yes)	Both
gst-30	Glutathione S-transferase	4.82865	0.0177956	1.65166	0.134373	1.70823	0.133754	0.462025	0.00396972	0.485745	0.00512958	0.951168	0.830849	Yes	Yes	Both
F56D5.3	NADH oxidase	4.65225	0.0057239	2.01697	0.0928799	2.22858	0.276478	0.533899	0.0104052	0.628728	0.0926693	0.849173	0.765653	Yes	(Yes)	Both
acbp-6	Acyl-CoA binding protein	4.45131	0.0289962	1.83564	0.267428	2.41712	0.0144339	0.66545	0.0568318	0.905728	0.00789649	0.734712	0.340035	Yes	Yes	Both	Neurons
sodh-2	Alcohol dehydrogenase	4.45101	0.0474593	0.826369	0.435254	0.952646	0.87682	0.275173	0.00648206	0.369463	0.0146863	0.744791	0.452295	Yes	Yes	Both
C54F6.5	Unknown	4.25659	0.0216133	2.38877	0.239886	2.0817	0.218312	1.11411	0.574175	0.843704	0.200872	1.3205	0.64994	Yes	Yes	Both
cyp-34A8	Cytochrome P450	4.23914	0.00375684	2.23268	0.0151489	2.5195	0.0256984	0.857402	0.0216382	1.10285	0.20574	0.777439	0.316854	(Yes)	(Yes)	Both
K04A8.5	Lipase	4.20362	0.0199063	0.606294	0.109297	1.1735	0.58375	0.247671	0.00360013	0.479656	0.0121136	0.516351	0.169519	Yes	Yes	Both		Intestine
R03G5.5	Glutathione peroxidase	4.19638	0.0199313	1.72449	0.0951495	2.48773	0.00583702	0.620976	0.00700208	0.87474	0.0093903	0.709899	0.105645	Yes	(Yes)	Both
Y37A1B.7	Unknown	4.1863	0.0363337	1.92642	0.169772	2.15825	0.168718	0.66137	0.0532722	0.905441	0.236057	0.73044	0.509088	Yes	Yes	Both
mec-17	Conserved novel	4.14076	0.0266409	0.521517	0.204016	0.220248	0.0437025	0.297839	0.0121068	0.132471	0.00303166	2.24833	0.336525	Yes	(Yes)	Both
cut-3	Cuticlin	4.07688	0.024746	0.665339	0.454708	2.06274	0.359105	0.197935	0.000173741	0.664174	0.133555	0.298016	0.213009	Yes	(Yes)	Both
F20G2.5	Unknown	4.05333	0.044573	2.23322	0.135974	1.62327	0.0649691	0.973373	0.294067	0.691071	0.0350169	1.4085	0.404825	(Yes)	Yes	Both
cyp-33C8	Cytochrome P450	3.88665	0.0188388	1.68202	0.0677122	1.95887	0.236203	0.596568	0.00597783	0.697607	0.0891011	0.855163	0.713791	Yes	(Yes)	Both
cyp-13A12	Cytochrome P450	3.85987	0.0141398	1.78655	0.34208	1.72155	0.225903	0.520189	0.0434801	0.722958	0.0471313	0.719529	0.494858	Yes	Yes	Both
gst-4	Glutathione S-transferase	3.84898	0.021354	1.35283	0.155286	1.49957	0.330074	0.398179	0.00156043	0.450286	0.0106691	0.884279	0.712373	Yes	Yes	Both			Hypodermis		Muscle		Pharynx
ugt-18	UDP-glucuronosyltransferase	3.78912	0.00278492	1.98074	0.174886	1.43942	0.48703	0.816202	0.104789	0.684209	0.0984821	1.19291	0.724434	Yes	Yes	Both
K03A11.5	Unknown	3.69194	0.0165924	1.21135	0.26843	1.65495	0.160766	0.505751	0.00335488	0.68376	0.0314798	0.739661	0.295092	Yes	Yes	Both
btb-16	BTB domain	3.66251	0.0348063	1.61796	0.0112734	2.25328	0.00131011	0.89328	0.0341029	1.23994	0.252056	0.720424	0.0152784	Yes	(Yes)	Both
C25H3.10	Unknown	3.61314	0.0464348	1.86592	0.291642	1.41466	0.636299	0.72661	0.119289	0.547739	0.100047	1.32656	0.67913	Yes	Yes	Both
F15D4.5	Unknown	3.58157	0.0286184	1.75249	0.162172	1.63954	0.190236	0.627357	0.026578	0.502574	0.015783	1.24829	0.519554	Yes	Yes	Both
wrt-1	Hedgehog-like	3.4706	0.0211278	1.61296	0.140297	1.49642	0.217964	0.935609	0.0941352	0.873382	0.10983	1.07125	0.817403	Yes	Yes	Both			Hypodermis
Y45F10D.6	Unknown	3.46003	0.0432258	1.94197	0.247158	1.43663	0.518528	1.15155	0.568572	0.881173	0.294152	1.30684	0.64213	Yes	Yes	Both
C44E12.1	Unknown	3.345	0.0309873	1.86438	0.042989	2.46323	0.000646231	0.957729	0.0846824	1.26296	0.193012	0.758324	0.110093	Yes	(Yes)	Both
C06E4.3	Reductase	3.29123	0.00507304	1.07083	0.624844	1.66981	0.118574	0.52971	0.000369871	0.771977	0.035808	0.686174	0.205437	Yes	Yes	Both
C01A2.2	Unknown	3.25476	0.0291155	1.63684	0.10959	1.96894	0.200479	0.787243	0.0275372	0.913021	0.216407	0.862239	0.707673	Yes	Yes	Both
gst-3	Glutathione S-transferase	3.20611	0.0147021	2.3091	0.113556	1.7323	0.117835	0.938888	0.179892	0.730974	0.0214898	1.28443	0.502742	(Yes)	Yes	Both
C09H5.2	ATPase	3.16564	0.0388024	1.69171	0.129321	2.00134	0.154926	1.123	0.217759	1.26371	0.625529	0.888654	0.721289	Yes	Yes	Both
F22B8.7	Unknown	3.15418	0.00849924	1.76387	0.111756	2.03685	0.166057	0.988827	0.137513	1.25379	0.634267	0.788669	0.548241	Yes	Yes	Both
tsp-10	Transpanin	3.05084	0.0283821	1.17687	0.668966	1.66054	0.0935485	0.687778	0.0650184	0.929754	0.0586336	0.739743	0.385948	Yes	(Yes)	Both
cyp-32B1	Cytochrome P450	3.00237	0.0187609	1.59914	0.0897759	1.62543	0.160627	0.988949	0.0696071	0.975368	0.134948	1.01392	0.953927	Yes	Yes	Both
rnh-1	Ribonuclease H	2.97196	0.025457	1.79164	0.042733	1.93819	0.00257146	1.05892	0.15599	1.17527	0.109596	0.901002	0.528121	Yes	Yes	Both
lys-2	Lysozyme	2.96495	0.0325316	1.84397	0.233637	1.83032	0.269583	0.895459	0.209221	0.869334	0.202344	1.03005	0.952095	Yes	Yes	Both
Y50E8A.1	Unknown	2.95414	0.0426089	1.60673	0.129256	1.47255	0.203117	0.750806	0.0131783	0.673958	0.00820844	1.11402	0.61738	Yes	Yes	Both
F37H8.3	Hydrolase	2.9301	0.0424069	1.26843	0.347118	1.593	0.277775	0.703817	0.0016019	0.826562	0.096955	0.851499	0.605576	Yes	(Yes)	Both
ZK675.4	Unknown	2.92968	0.0423305	0.810282	0.555154	1.25269	0.549835	0.369821	0.00715885	0.717941	0.0565856	0.515113	0.112758	Yes	(Yes)	Both
T28C12.1	Unknown	2.90069	0.0430352	1.13569	0.786897	1.82067	0.566419	0.803606	0.195864	1.22618	0.826064	0.655371	0.672524	Yes	Yes	Both
F58A6.1	Unknown	2.89158	0.00572988	1.61675	0.0372176	1.92808	0.0327199	1.04023	0.0543642	1.31013	0.496766	0.793993	0.286087	Yes	Yes	Both
ttr-10	Transthyretin	2.853	0.020708	2.01979	0.0622585	1.84036	0.0845729	1.07029	0.227609	0.922949	0.101207	1.15964	0.611716	(Yes)	Yes	Both
C14A4.9	Unknown	2.83439	0.0348354	1.52912	0.275238	1.23728	0.523154	1.2238	0.561498	0.965281	0.218786	1.26782	0.561939	Yes	Yes	Both
T21F4.1	Unknown	2.77355	0.0388463	1.88322	0.139173	1.48774	0.170801	1.01628	0.260158	0.815609	0.0615104	1.24603	0.53078	Yes	Yes	Both
B0454.5	Unknown	2.75582	0.0254824	1.75539	0.0669486	1.93582	0.0102106	1.07196	0.168219	1.11187	0.108131	0.964106	0.841975	Yes	Yes	Both
T05F1.11	F-box protein	2.75069	0.0126992	1.43986	0.116829	1.28322	0.217412	0.732683	0.00412239	0.703872	0.00729606	1.04093	0.745554	Yes	Yes	Both
ugt-12	UDP-glucuronosyltransferase	2.74964	0.0164256	1.50403	0.123478	1.87638	0.168673	0.860285	0.0456154	1.06636	0.345295	0.806746	0.563897	Yes	(Yes)	Both
F53E10.4	Unknown	2.73812	0.0368215	1.44147	0.307006	1.62666	0.443056	1.0552	0.137976	1.15616	0.622928	0.912682	0.853856	Yes	Yes	Both
M176.8	Chitinase	2.73788	0.0226272	1.42149	0.0791669	1.62243	0.104521	0.890561	0.0249983	1.02605	0.136801	0.867947	0.49415	Yes	(Yes)	Both
C30F12.3	Unknown	2.65097	0.0187982	1.04977	0.915722	1.32763	0.444836	1.25091	0.289681	0.880052	0.161575	1.4214	0.257805	Yes	Yes	Both
C06G8.1	Unknown	2.63125	0.0227759	1.99231	0.170654	1.30361	0.523024	1.48937	0.985854	1.02994	0.343021	1.44607	0.43055	Yes	Yes	Both		Intestine	Hypodermis		Muscle
K01D12.1	Methylase	2.62973	0.0247893	0.605376	0.35479	1.03877	0.859156	0.418351	0.000568694	0.602507	0.00394708	0.694349	0.107065	Yes	Yes	Both
nhr-287	Nuclear hormone receptor	2.61524	0.0458106	1.3276	0.343567	1.75486	0.297366	0.847118	0.0848463	1.11079	0.501438	0.762629	0.571985	Yes	Yes	Both
tag-209	Unknown	2.59858	0.0198135	1.49943	0.42024	0.787157	0.163018	0.966986	0.341101	0.495433	0.00507602	1.9518	0.26737	(Yes)	Yes	Both
sdz-8	Alcohol dehydrogenase	2.59542	0.00849192	1.45667	0.14422	1.4217	0.233645	0.934219	0.0645971	0.862246	0.0677493	1.08347	0.764203	Yes	Yes	Both
D1054.5	Unknown	2.55374	0.00626374	1.66319	0.00323321	1.75767	0.00807183	1.02247	0.00631281	1.00991	0.018849	1.01244	0.892732	Yes	Yes	Both
C17H12.10	Unknown	2.51013	0.0448719	1.38038	0.289849	1.20506	0.579254	0.805989	0.0359422	0.723799	0.0370821	1.11355	0.714037	Yes	Yes	Both
ZC250.3	Transporter	2.49184	0.044328	1.26413	0.423912	1.30135	0.391804	0.80508	0.0454255	0.797914	0.0538654	1.00898	0.973068	Yes	(Yes)	Both
F25E2.3	Acyl-CoA thioesterase	2.48002	0.00992224	1.37758	0.171912	1.92915	0.0346925	1.17807	0.279467	1.51156	0.9697	0.779373	0.298136	Yes	(Yes)	Both
Y26E6A.3	Unknown	2.46872	0.0267297	1.36743	0.648886	0.927854	0.934769	1.03104	0.559453	0.662088	0.353014	1.55725	0.669669	Yes	Yes	Both
R10D12.15	Chitinase	2.44295	0.0346708	0.616555	0.000455716	0.786992	0.325762	0.369985	0.00296711	0.572603	0.0110196	0.646146	0.078151	(Yes)	Yes	Both
F09E10.7	Unknown	2.38112	0.0410117	1.67276	0.202899	1.29308	0.408994	1.35229	0.775244	0.911029	0.121019	1.48435	0.337657	Yes	Yes	Both
fbxa-107	F-box protein	2.35512	0.0386844	1.07732	0.824239	1.06252	0.822694	0.777803	0.0898269	0.815702	0.0574361	0.953538	0.901144	Yes	Yes	Both
R02F2.2	Unknown	2.34125	0.0444345	1.23193	0.471118	1.4271	0.25017	0.76675	0.0523065	0.914774	0.136666	0.838185	0.586102	Yes	Yes	Both
C50F7.10	Glycosyl hydrolase	2.33472	0.0149594	1.48534	0.0445446	1.84624	0.0712977	1.11087	0.112836	1.31725	0.610647	0.843331	0.489408	Yes	(Yes)	Both
scl-19	SCP-like domains	2.31	0.00137131	0.449951	0.0736784	0.589309	0.0995732	0.301217	3.9911e-05	0.422658	0.00274848	0.712674	0.266357	Yes	Yes	Both
nhr-90	Nuclear hormone receptor	2.30998	0.0297312	1.29634	0.163452	1.68949	0.0566468	0.818792	0.0149075	1.10034	0.179293	0.744126	0.210436	Yes	(Yes)	Both	Neurons	Intestine
C54F6.6	Unknown	2.30108	0.0152518	1.20103	0.46313	1.20699	0.414041	0.8115	0.0450643	0.772289	0.0250167	1.05077	0.859534	Yes	Yes	Both
T26H5.4	Unknown	2.25716	0.00593624	1.76625	0.135562	1.47002	0.294201	1.47591	0.959774	1.03452	0.242422	1.42667	0.354121	Yes	Yes	Both
nlp-39	Peptide	2.24525	0.0349153	1.07494	0.897686	1.59939	0.627104	1.2109	0.704819	1.86912	0.839278	0.647843	0.662534	Yes	Yes	Both
C23H4.2	Carboxylesterase	2.23561	0.0356074	1.00145	0.992103	1.54064	0.00864555	0.567076	0.0051741	0.918596	0.0139135	0.61733	0.00602239	Yes	Yes	Both
C25F9.4	Helicase-like	2.21812	0.0480651	1.08157	0.749478	1.27637	0.247613	0.581229	0.00447873	0.649885	0.00298383	0.894356	0.332928	Yes	Yes	Both
Y80D3A.9	Conserved novel	2.20582	0.0171458	1.07435	0.532681	1.5469	0.00559603	0.883895	0.0205351	1.20144	0.10054	0.735693	0.0533676	Yes	Yes	Both
C05B5.8	Unknown	2.19942	0.0202994	0.621194	0.10679	0.997504	0.993817	0.523357	0.000880572	0.789696	0.0879207	0.662733	0.305587	Yes	(Yes)	Both
T20D4.7	Thioredoxin	2.19428	0.00510612	0.959851	0.845845	1.3618	0.26276	0.741739	0.0114079	0.994153	0.122702	0.746102	0.298885	Yes	(Yes)	Both
F45E1.3	Unknown	2.17216	0.00257994	0.886942	0.78896	1.36587	0.260458	0.780856	0.152961	1.24401	0.318493	0.627694	0.239894	Yes	Yes	Both
nhr-104	Nuclear hormone receptor	2.10401	0.0495675	0.836756	0.276948	1.08345	0.729495	0.544797	0.00455122	0.687304	0.0270974	0.792659	0.339652	Yes	Yes	Both
phat-2	Secreted protein	2.08366	0.0411531	0.793364	0.600614	1.1595	0.542853	0.584261	0.000933684	0.896974	0.0199035	0.651369	0.0495169	Yes	Yes	Both
C25G4.2	Dihydrofolate reductase like	2.08259	0.0444415	1.24379	0.537627	1.26366	0.44004	0.948113	0.235863	1.02558	0.216735	0.924465	0.835921	Yes	Yes	Both
Y71F9B.1	Unknown	2.07378	0.0134495	1.24552	0.244263	1.44548	0.0403602	0.980493	0.0290234	1.10934	0.0713865	0.883855	0.432772	Yes	Yes	Both
fbxa-27	F-box protein	2.06448	0.0410528	0.950963	0.782205	1.32475	0.0442407	0.797204	0.0368668	1.10386	0.0827285	0.722195	0.125756	Yes	Yes	Both
F25E5.8	Unknown	2.0644	0.0399877	0.693587	0.413967	0.638326	0.30923	0.756855	0.0580807	0.719437	0.017179	1.05201	0.871115	(Yes)	Yes	Both
twk-28	Ion channel	2.06003	0.0404164	1.20613	0.242756	1.44103	0.238856	0.88544	0.0379189	1.1028	0.319892	0.8029	0.456831	Yes	(Yes)	Both					Muscle
fbxa-99	F-box protein	2.05158	0.0319143	0.664133	0.0574708	0.941509	0.814693	0.544834	0.00468292	0.736767	0.0533353	0.739493	0.36852	Yes	(Yes)	Both
tag-194	ADP, ATP carrier	2.03399	0.00631432	1.11147	0.631486	1.45815	0.337251	0.824177	0.0136549	1.24367	0.563161	0.6627	0.260973	Yes	Yes	Both	Neurons	Intestine	Hypodermis?	Seam	Muscle?		Pharynx
Y43B11AR.3	Unknown	2.02819	0.0414205	1.09942	0.777058	0.883059	0.521148	0.772168	0.105135	0.633099	0.0187686	1.21966	0.614323	(Yes)	Yes	Both
C17H12.8	Unknown	2.01685	0.0102269	1.42636	0.356691	1.00349	0.982297	1.40898	0.870442	0.946386	0.0386113	1.4888	0.323286	(Yes)	Yes	Both
K01D12.9	Unknown	9.28469	0.00796714	11.1645	0.0802005	2.3945	0.208793	1.92976	0.689	0.377459	0.0115828	5.11249	0.112745	No	Yes	CY251 only
ZC84.1	Protease inhibitor	7.0911	0.0375394	7.23538	0.111673	2.88405	0.208834	1.63813	0.889009	0.735024	0.187804	2.22868	0.301759	No	Yes	CY251 only
H10E21.4	Calcium-binding protein	6.62835	0.0101973	7.35427	0.0780652	2.45947	0.146945	1.43883	0.933356	0.454505	0.010743	3.1657	0.142368	No	Yes	CY251 only
clec-4	Lectin	4.99	0.0047085	5.73308	0.126357	2.42253	0.347432	1.72743	0.827522	0.70626	0.214816	2.44588	0.289149	No	Yes	CY251 only
F09F9.2	Unknown	4.6103	0.0228913	5.28695	0.0896686	2.86096	0.0974566	1.71783	0.803102	0.932609	0.214537	1.84196	0.308129	No	Yes	CY251 only
T22C8.6	Unknown	3.66994	0.0151287	4.4121	0.113491	1.98953	0.12724	2.00746	0.645139	0.82813	0.101126	2.42408	0.212253	No	Yes	CY251 only
C49F5.7	Unknown	3.24565	0.0372933	3.7575	0.172549	1.9912	0.108815	1.76315	0.81006	0.880612	0.0981977	2.00218	0.330481	No	Yes	CY251 only
nas-9	Metalloprotease	2.96156	0.0460895	2.96215	0.104928	1.68316	0.203477	1.75776	0.73421	0.973101	0.153587	1.80635	0.242364	No	Yes	CY251 only			Hypodermis
T08A9.11	Unknown	2.73584	0.0291033	2.37961	0.218048	1.28177	0.387545	1.38281	0.878344	0.743774	0.0354076	1.85918	0.318995	No	Yes	CY251 only
F17A9.5	NADH oxidase	2.59482	0.0257507	2.07368	0.116434	1.31393	0.126438	1.25611	0.596322	0.806073	0.00659689	1.55831	0.222871	No	Yes	CY251 only
BE10.2	Unknown	2.57998	0.0246107	2.28753	0.135612	1.37382	0.435619	1.88516	0.629736	0.927107	0.209999	2.03338	0.198541	No	Yes	CY251 only
F59A7.2	Unknown	2.28025	0.0254682	2.19683	0.24185	1.25123	0.526142	1.67594	0.850584	0.890821	0.165551	1.88135	0.327311	No	Yes	CY251 only
skr-5	Ubiquitin ligase	7.88064	0.0132439	3.9372	0.00727806	5.64104	0.000326016	0.869363	0.0516996	1.10465	0.0809266	0.787003	0.193666	(Yes)	No	CY262 only
fat-5	Fatty acid desaturase	6.78063	0.0260536	2.92883	0.267661	6.66926	0.00213581	0.690179	0.16913	1.61971	0.653444	0.426114	0.0693752	Yes	No	CY262 only		Intestine
dhs-4	Alcohol dehydrogenase	6.59982	0.0402361	2.41798	0.0841556	4.60202	0.0573552	0.435749	0.00794149	0.787257	0.11612	0.553502	0.192812	Yes	No	CY262 only
fbxa-151	F-box protein	6.03435	0.00914295	2.93601	0.0346988	4.10539	0.00374731	0.686582	0.0169708	1.07406	0.0891859	0.639241	0.103708	Yes	No	CY262 only
F48C1.9	Unknown	5.83963	0.0386455	3.73465	0.0749691	5.98432	0.0374629	0.82028	0.156465	1.46164	0.947054	0.561206	0.236592	Yes	No	CY262 only
F44A6.5	Unknown	5.62249	0.0179193	2.88819	0.00829411	4.14391	0.0106895	0.71289	0.0114347	1.12533	0.239409	0.633493	0.112148	Yes	No	CY262 only
F21C10.10	Unknown	5.61849	0.00712185	2.92341	0.207906	4.64994	0.00262398	0.583467	0.0686254	1.06344	0.0725651	0.548662	0.161452	Yes	No	CY262 only
gst-20	Glutathione S-transferase	5.46788	0.0114748	3.46522	0.0333233	5.32567	0.126236	0.789581	0.0476471	1.28852	0.7818	0.612782	0.427467	Yes	No	CY262 only
ugt-44	UDP-glucuronosyltransferase	5.34125	0.025328	3.25767	0.0328358	4.79802	0.0102461	0.712789	0.0348749	1.10215	0.218502	0.646724	0.165355	Yes	No	CY262 only
F09C8.1	Phospholipase	4.9564	0.0193295	2.08082	0.246495	4.32406	0.00118315	0.67141	0.0810068	1.34518	0.338203	0.499123	0.057517	Yes	No	CY262 only		Intestine
srm-3	Receptor	4.54476	0.0467937	2.38931	0.0501892	3.24695	0.0493162	0.732445	0.0355635	1.02634	0.246093	0.713647	0.317315	Yes	No	CY262 only
F54F3.3	Lipase	3.90774	0.00943627	1.87483	0.0804153	3.13374	0.016659	0.713081	0.0202991	1.28174	0.485993	0.55634	0.0860955	Yes	No	CY262 only		Intestine
F42A10.6	Unknown	3.72709	0.0134139	1.64277	0.249294	3.05279	0.0246573	0.689383	0.0547311	1.26866	0.523728	0.543396	0.133783	Yes	No	CY262 only		Intestine
Y69H2.9	Unknown	3.70358	0.0288007	1.20909	0.489484	2.60748	0.0382962	0.602382	0.0268233	1.25419	0.52801	0.480295	0.0789074	Yes	No	CY262 only
C12C8.2	Mercaptomethane lyase	3.47371	0.00176651	1.83251	0.07718	3.18911	0.157647	1.0982	0.213125	1.78862	0.771835	0.613994	0.398416	Yes	No	CY262 only
Y105C5B.15	Unknown	3.33096	0.0229226	1.89967	0.0452356	3.06981	0.0244056	0.716488	0.0177708	1.2621	0.51043	0.567694	0.105088	Yes	No	CY262 only
lec-6	Lectin	3.09567	0.039186	1.64419	0.104527	2.20587	0.00991266	0.784011	0.0352712	1.04273	0.0612958	0.751884	0.138754	Yes	No	CY262 only		Intestine
T05H4.15	Unknown	3.07903	0.0126035	1.65376	0.0442114	2.38324	0.0164465	0.764961	0.013295	1.12709	0.171201	0.678705	0.119428	Yes	No	CY262 only
ugt-10	UDP-glucuronosyltransferase	3.07791	0.0414485	1.65261	0.209158	2.2027	0.395134	0.757456	0.0230611	1.04668	0.594615	0.723674	0.656913	Yes	No	CY262 only
fbxa-54	F-box protein	2.91695	0.0340017	1.43284	0.229509	2.15879	0.00372521	0.716609	0.0237326	1.14114	0.0204235	0.627978	0.0520652	Yes	No	CY262 only
C32H11.4	Unknown	2.91376	0.0413953	1.63089	0.271437	2.29237	0.452686	1.03876	0.316681	1.59898	0.947332	0.64964	0.637228	Yes	No	CY262 only
F42G8.8	Protein phosphatase	2.894	0.0110954	1.78805	0.0310416	2.40731	0.060408	1.06547	0.11249	1.41114	0.843918	0.755046	0.376997	Yes	No	CY262 only
gst-16	Glutathione S-transferase	2.87825	0.0235483	1.8573	0.119351	2.55434	0.158393	1.10959	0.337875	1.58541	0.913643	0.699877	0.478322	Yes	No	CY262 only
F40A3.2	Unknown	2.76961	0.0499283	1.61215	0.0591803	2.0721	0.0320658	1.12564	0.167498	1.34877	0.618143	0.83457	0.374521	Yes	No	CY262 only
clec-2	Lectin	2.75591	0.0165755	1.62748	0.394454	2.10626	0.495855	1.28238	0.75224	1.6557	0.922646	0.774521	0.778601	Yes	No	CY262 only
hgo-1	Homogentisate 1,2-dioxygenase	2.74773	0.0399141	1.87779	0.0865927	2.69676	0.000135272	1.00702	0.174751	1.44574	0.686015	0.69654	0.0949284	Yes	No	CY262 only		Intestine	Hypodermis
ubc-23	Ubiquitin-conjugating enzyme	2.71968	0.0306623	1.48205	0.149601	2.12765	0.0815718	0.967988	0.111885	1.40841	0.843424	0.68729	0.285468	Yes	No	CY262 only		Intestine					Pharynx
F53E10.1	Fe-S protein	2.70897	0.0226241	1.29267	0.249087	2.02273	0.292164	0.78392	0.0211916	1.25999	0.746141	0.622164	0.424343	Yes	No	CY262 only		Intestine	Hypodermis			Vulva, Sheath	Excretory cell
C24B5.4	Conserved novel	2.68568	0.00795592	1.20791	0.463434	1.81924	0.0196472	0.773853	0.0021594	1.03298	0.0600775	0.749148	0.11785	Yes	No	CY262 only			Hypodermis?		Muscle?
nhr-132	Nuclear hormone receptor	2.67383	0.020566	1.48776	0.0661966	1.89842	0.0841153	0.827266	0.012368	1.06127	0.219789	0.779509	0.361256	Yes	No	CY262 only						Vulva	Excretory cell
scl-20	SCP-like domains	2.66397	0.0351907	1.50334	0.693327	3.74389	0.0911684	1.27891	0.874325	3.21872	0.292292	0.397334	0.248773	Yes	No	CY262 only
gst-24	Glutathione S-transferase	2.66208	0.0431128	1.30626	0.389891	1.92931	0.365465	0.771614	0.0460843	1.24602	0.757151	0.619264	0.4727	Yes	No	CY262 only
tbb-6	Tubulin	2.58512	0.031433	1.20619	0.39054	2.75886	0.114568	0.810625	0.0407876	1.86385	0.666414	0.434919	0.155697	Yes	No	CY262 only
ugt-2	UDP-glucuronosyltransferase	2.51426	0.00971021	1.58603	0.0539078	2.33541	0.000167776	1.12393	0.120612	1.38181	0.239212	0.813375	0.118233	Yes	No	CY262 only
M28.8	Unknown	2.44391	8.39702e-05	1.19135	0.260963	2.08424	0.153693	1.01059	0.0108989	1.81868	0.66515	0.555675	0.195443	Yes	No	CY262 only
C55F2.1	Transferase	2.31492	0.0256684	1.57409	0.194059	2.26394	0.000411765	0.982426	0.183634	1.46514	0.765589	0.670533	0.102599	Yes	No	CY262 only
C32D5.8	Thioredoxin	2.30699	0.0371321	1.59492	0.196775	2.00475	0.0944778	1.07241	0.279609	1.4859	0.975717	0.721724	0.370327	Yes	No	CY262 only
msp-59	Major sperm protein	161.706	0.00720626	93.8721	0.000774129	70.1015	0.00101345	1.65079	0.585997	1.25222	0.319888	1.31829	0.15581	No	No	None
msp-78	Major sperm protein	152.939	0.0242166	130.608	0.00558791	83.835	0.0137565	3.38078	0.104824	2.52611	0.283802	1.33834	0.375508	No	No	None
F44D12.3	Unknown	151.6	0.0262508	137.568	0.00500059	137.788	0.0368319	2.45536	0.204637	2.58585	0.392793	0.949534	0.896261	No	No	None
msp-31	Major sperm protein	146.167	0.0135857	173.813	0.0235166	151.656	0.0327863	3.19646	0.239416	2.88047	0.319773	1.1097	0.814653	No	No	None
msp-53	Major sperm protein	146.105	0.00835201	82.8537	0.000789271	61.9252	0.000198895	1.47316	0.914148	1.16111	0.112147	1.26875	0.160324	No	No	None
msp-113	Major sperm protein	141.307	0.0147203	78.8439	0.000782649	59.4721	0.000305489	1.553	0.84871	1.21279	0.226238	1.28052	0.156911	No	No	None
ZK1248.4	Major sperm protein	138.792	0.00563322	99.5274	0.00274632	71.4184	0.00684526	2.29258	0.178068	1.68862	0.688745	1.35767	0.270897	No	No	None
msp-152	Major sperm protein	138.576	0.0154567	131.418	0.0155493	100.821	0.0194031	3.46022	0.174165	2.88317	0.254587	1.20014	0.638203	No	No	None
Y59E9AR.1	Major sperm protein	134.119	0.0125474	100.275	0.000723961	71.4597	0.000668382	2.28134	0.102349	1.74545	0.420918	1.30702	0.149419	No	No	None
C35D10.11	Unknown	130.631	0.0122395	137.578	0.0369024	131.087	0.0540894	2.06964	0.55927	2.0919	0.59565	0.98936	0.9836	No	No	None
msp-45	Major sperm protein	129.178	0.0130291	97.2161	0.000800432	71.0404	0.0031406	2.05227	0.177374	1.49665	0.992443	1.37124	0.15906	No	No	None
msp-77	Major sperm protein	126.834	0.0438501	70.1575	0.00077815	52.049	0.000876502	1.85629	0.385757	1.41713	0.808473	1.30989	0.157237	No	No	None
C04G2.8	Unknown	120.807	0.0209379	108.567	0.00516308	98.2973	0.0489322	3.42671	0.0968647	2.87741	0.374755	1.1909	0.667784	No	No	None						Sperm
msp-74	Major sperm protein	120.141	0.0210182	111.329	0.0185637	97.3354	0.0308721	3.76073	0.172037	3.50456	0.242326	1.0731	0.867401	No	No	None
nspd-5	Peptide	113.56	0.00284258	112.423	0.00193246	112.309	0.0519979	2.06869	0.22227	1.86846	0.702049	1.10716	0.798298	No	No	None
C04F12.7	Unknown	106.132	0.0121186	105.02	0.00114749	97.9685	0.037634	1.96701	0.248382	1.65404	0.840264	1.18921	0.62047	No	No	None
F27C1.1	Unknown	102.901	0.0181382	83.791	0.00648207	81.7118	0.0379058	2.05779	0.366914	1.74666	0.76234	1.17813	0.674016	No	No	None
C04G2.9	Unknown	102.382	0.0089747	103.324	0.035189	101.841	0.0602599	3.97808	0.225406	4.00286	0.294154	0.99381	0.990607	No	No	None
msp-32	Major sperm protein	101.496	0.00905694	122.457	0.0331541	132.252	0.060398	3.55475	0.246269	3.89896	0.301816	0.911718	0.861886	No	No	None
Y59H11AM.1	Unknown	100.458	0.0317899	92.7479	0.0163386	85.2335	0.0420881	3.7401	0.162578	3.70884	0.265595	1.00843	0.984895	No	No	None
msp-38	Major sperm protein	91.8464	0.031178	88.7303	0.0131786	77.5754	0.0465479	3.21021	0.180941	3.20675	0.323845	1.00108	0.998063	No	No	None
msp-50	Major sperm protein	91.7093	0.0137544	109.22	0.029424	108.434	0.0507938	3.44245	0.241234	3.30586	0.324792	1.04132	0.934834	No	No	None
msp-76	Major sperm protein	90.1201	0.00956063	45.1063	0.000812804	33.8836	0.000966789	1.57078	0.790461	1.19683	0.232886	1.31245	0.157056	No	No	None
Y69E1A.2	Unknown	86.0582	0.0156235	89.9328	0.034856	83.6952	0.0597772	4.05181	0.220416	4.45334	0.269461	0.909836	0.858818	No	No	None
msp-64	Major sperm protein	85.3545	0.00168441	117.944	0.0319013	123.806	0.0452205	4.02047	0.211687	4.13863	0.247764	0.971449	0.953062	No	No	None
msp-36	Major sperm protein	76.3116	0.0376367	62.3813	0.00800406	50.6852	0.0256913	2.79632	0.185151	2.23682	0.447761	1.25014	0.544178	No	No	None
F44D12.4	RGS-GAIP interacting	68.613	0.0189492	61.937	0.0248217	55.4306	0.0505723	2.50174	0.355815	2.11471	0.575481	1.18302	0.725718	No	No	None	Neurons	Intestine
msp-57	Major sperm protein	64.5577	0.00593693	49.5372	0.00876568	36.3802	0.0115534	2.8745	0.170192	2.27247	0.320717	1.26493	0.479233	No	No	None
msp-55	Major sperm protein	60.4972	0.0136127	49.835	0.00838737	36.2376	0.013278	3.21515	0.136838	2.52629	0.268906	1.27267	0.473112	No	No	None
msp-40	Major sperm protein	56.7661	0.0200133	83.5532	0.019462	76.9911	0.0426601	3.72055	0.177669	3.79106	0.26005	0.9814	0.967045	No	No	None
msp-10	Major sperm protein	55.1798	0.0286855	44.1724	0.00329161	30.195	0.0113456	3.15333	0.0878627	2.30645	0.318003	1.36718	0.294154	No	No	None
msp-65	Major sperm protein	54.9969	0.00735281	29.349	0.000788945	20.9208	0.00028664	2.02654	0.168661	1.59718	0.639115	1.26883	0.157711	No	No	None
T27A3.4	Unknown	54.9774	0.0199925	56.6821	0.0121838	50.4591	0.0583021	3.18148	0.172021	2.66846	0.433154	1.19225	0.697456	No	No	None						Sperm
msp-33	Major sperm protein	53.86	0.0160077	89.3175	0.0304114	87.2211	0.0475422	3.64202	0.229327	3.67353	0.282805	0.991425	0.986017	No	No	None
nspa-5	Peptide	53.2291	0.0116031	33.8607	0.231341	49.3476	0.100234	0.748905	0.347539	1.24809	0.75928	0.60004	0.552876	No	No	None
R09E10.6	Unknown	53.0609	0.00255988	47.096	0.0061833	45.1362	0.0377132	2.68663	0.163356	2.42822	0.42317	1.10642	0.793219	No	No	None
msp-49	Major sperm protein	50.307	0.00160815	27.9146	0.00099474	21.0182	0.00194408	1.80519	0.331305	1.35929	0.589396	1.32804	0.172398	No	No	None
msp-51	Major sperm protein	50.183	0.00933769	26.1555	0.000878928	20.3413	0.000229403	1.4635	0.884008	1.1631	0.11556	1.25827	0.169593	No	No	None
nspd-1	Peptide	49.3547	0.000519338	57.1812	0.0024749	53.2654	0.0447054	2.42536	0.134617	2.24139	0.505845	1.08208	0.837179	No	No	None
nspd-3	Peptide	47.8146	0.00343192	59.0419	0.00122368	54.9406	0.048883	2.265	0.122053	2.06136	0.590875	1.09879	0.805182	No	No	None
nspa-1	Peptide	46.706	0.014148	28.3161	0.239221	41.3787	0.0960725	0.778255	0.386332	1.34955	0.862023	0.576677	0.521976	No	No	None
msp-19	Major sperm protein	43.1725	0.0176501	21.0674	0.000888708	17.9087	3.18568e-05	1.45225	0.860035	1.2049	0.162978	1.20528	0.204372	No	No	None
F07A5.2	Unknown	42.275	0.00338269	44.6532	0.0142794	45.6042	0.0439009	2.82685	0.221495	2.59032	0.404869	1.09131	0.839882	No	No	None
msp-56	Major sperm protein	42.1136	0.00269233	26.8171	0.000996659	19.936	0.00388576	1.99	0.192299	1.46156	0.906802	1.36156	0.173623	No	No	None
nspd-2	Peptide	37.4484	0.00473698	50.7017	0.00352178	41.6931	0.0516168	2.38712	0.171607	2.05621	0.598109	1.16093	0.708407	No	No	None
nspd-7	Peptide	37.2855	0.00065823	44.6648	0.00853761	42.5522	0.0526971	1.85599	0.517712	1.70091	0.815051	1.09117	0.839209	No	No	None
ssq-3	Sperm protein	33.1659	0.0210384	48.531	0.162263	50.5261	0.0860036	4.34764	0.441206	4.20755	0.333382	1.0333	0.965927	No	No	None
ssp-31	MSP domain	32.3753	0.0298167	44.1668	0.0834587	45.1358	0.0548487	2.1791	0.614776	2.50291	0.461714	0.870627	0.815623	No	No	None
C35D10.2	RGS-GAIP interacting	31.7618	0.0128107	33.126	0.0351436	29.2195	0.0536133	2.53843	0.38447	2.05961	0.599282	1.23248	0.679165	No	No	None		Intestine
nspd-4	Peptide	31.304	0.0166327	40.1083	0.00535039	38.3584	0.0483543	2.68622	0.156876	2.36966	0.475742	1.13359	0.7556	No	No	None
Y106G6A.4	Unknown	30.1609	0.00937874	39.8762	0.00475713	36.5602	0.0517516	2.43911	0.186829	2.17178	0.549695	1.12309	0.775606	No	No	None
ssp-11	MSP domain	29.9461	0.0105233	41.6956	0.0100392	36.3836	0.0701742	3.13228	0.155719	2.85151	0.423735	1.09846	0.840889	No	No	None
F45D11.14	Unknown	29.7913	0.00346778	35.9518	0.00252165	31.9054	5.43066e-06	2.0681	0.241431	1.74353	0.0772843	1.18616	0.343821	No	No	None		Intestine	Hypodermis
C07G1.7	Unknown	29.1591	0.0303762	27.0779	0.00109176	29.3623	0.00424687	1.09088	0.201777	1.39339	0.782825	0.782896	0.311843	No	No	None
msp-63	Major sperm protein	28.5445	0.0159495	53.1216	0.050004	52.024	0.0544568	3.39838	0.309757	3.42198	0.31945	0.993106	0.989776	No	No	None
ZK484.5	Unknown	27.8791	0.0263796	42.2059	0.00709833	36.4904	0.0476246	2.87207	0.158785	2.56504	0.42419	1.11969	0.782869	No	No	None
col-94	Collagen	26.7233	0.00171047	15.6548	0.00100029	21.1653	0.000343547	2.21984	0.105958	2.09382	0.0823616	1.06018	0.694281	No	No	None
Y38H8A.3	Protein kinase	25.6864	0.0224737	32.8294	0.0521224	27.4483	0.0667681	3.55163	0.297803	3.84237	0.309283	0.924332	0.888287	No	No	None
C17F3.1	Unknown	24.7771	0.0219307	24.2859	0.0050047	26.0384	0.0495143	2.09522	0.311499	2.04216	0.598638	1.02598	0.949721	No	No	None
C25G4.6	PDZ domain	24.3289	0.00284573	29.6059	0.0258087	30.0727	0.0630057	4.78846	0.152838	5.31771	0.238016	0.900474	0.837268	No	No	None						Sperm
T28H11.7	Unknown	23.7981	0.000983314	23.9979	0.0221812	24.346	0.0620527	2.33831	0.370386	2.30039	0.52243	1.01648	0.973103	No	No	None
F34D10.8	Unknown	21.5716	0.0293302	26.7365	0.00479341	22.7112	0.0477499	2.36362	0.215125	2.19968	0.526591	1.07453	0.855825	No	No	None
F21F3.3	Methyltransferase	20.7894	0.00411505	75.1335	9.2028e-05	88.9993	0.030713	9.49117	0.00186765	12.5971	0.109095	0.753441	0.465193	No	No	None
W09D6.4	Unknown	20.5109	0.00230182	21.1423	0.0162819	22.1924	0.0560595	2.41516	0.307346	2.28146	0.51293	1.05861	0.900083	No	No	None
T21G5.4	Unknown	20.4158	0.000414887	34.8187	0.0264956	32.8173	0.0519122	3.63194	0.206469	3.573	0.293586	1.0165	0.972872	No	No	None						Sperm
ZC477.7	Unknown	20.381	7.84923e-05	23.201	0.00652209	23.8155	0.0621048	2.53216	0.184617	2.63405	0.43701	0.961319	0.92983	No	No	None
C10G11.8	ATPase	19.9404	0.00317446	19.4427	0.0454818	18.6699	0.0637064	2.74062	0.366665	2.45073	0.478353	1.11829	0.832399	No	No	None
acdh-1	Acyl-CoA dehydrogenase	19.8212	0.00857964	15.1686	0.214392	24.6577	0.0687108	1.33852	0.892511	2.54288	0.473994	0.52638	0.406881	No	No	None
col-129	Collagen	19.7353	0.0320902	14.0398	0.000899623	16.6112	0.000278365	1.89386	0.30795	1.77653	0.370433	1.06604	0.651891	No	No	None			Hypodermis	Seam
F36A2.10	Unknown	19.7225	0.018718	25.502	0.000771338	23.3305	0.0459836	3.16543	0.0343123	3.08435	0.322616	1.02629	0.943971	No	No	None
F42E8.2	Unknown	18.9966	0.0132982	27.2996	0.00453277	27.8471	0.0619963	3.75005	0.0711393	3.40846	0.332447	1.10022	0.822283	No	No	None
C27D6.3	Unknown	18.7672	0.00161854	21.0143	0.00107868	19.4044	0.0605294	2.308	0.0953891	1.81078	0.740415	1.27459	0.522606	No	No	None
C39H7.1	Casein kinase	18.5227	0.015055	27.7654	0.0524698	26.5999	0.0750135	3.63817	0.288924	3.50347	0.352177	1.03845	0.947067	No	No	None
nspd-10	Peptide	18.3044	0.0279356	16.8859	0.0329704	20.5235	0.0799251	2.86413	0.30396	3.20595	0.388715	0.893379	0.836742	No	No	None
col-85	Collagen	18.1594	0.00164042	37.2706	0.0128972	30.7377	0.00589496	4.55715	0.106745	3.49303	0.0924366	1.30464	0.430364	No	No	None
F58A6.9	Major sperm protein	18.1438	0.0267308	25.3254	0.0604304	22.2791	0.0542012	2.72389	0.420251	2.70731	0.405186	1.00612	0.99106	No	No	None
ssp-9	MSP domain	17.9821	0.0030891	36.5029	0.0151735	36.4539	0.0803779	4.08136	0.132741	4.00137	0.330318	1.01999	0.968997	No	No	None
sod-3	Superoxide dismutase	17.5122	0.00154591	15.6622	0.00537392	16.4633	0.000839313	1.43263	0.845113	1.58029	0.732405	0.90656	0.64168	No	No	None	Neurons	Intestine			Muscle		Pharynx
ssq-1	Sperm protein	17.4854	0.00388932	35.6167	0.0578633	34.3832	0.0664502	4.18146	0.27089	3.9135	0.305769	1.06847	0.907381	No	No	None
K06A5.2	Unknown	17.4513	0.00207562	19.999	0.0394936	19.3925	0.0593281	3.53711	0.252218	3.57353	0.303578	0.989807	0.984025	No	No	None
T05C12.3	2,4-dienoyl-CoA reductase	17.1939	0.0270684	22.6311	0.0173743	24.901	0.0473305	2.38944	0.333853	2.47181	0.440674	0.966676	0.939596	No	No	None
Y106G6E.3	Unknown	16.7658	0.00165252	16.471	0.00714864	14.1795	0.0599059	1.8776	0.46375	1.30367	0.765794	1.44024	0.378977	No	No	None
F52H3.6	Protein phosphatase	16.3684	0.000155484	19.781	0.0813452	18.0159	0.0619224	3.37756	0.37026	2.91543	0.380565	1.15851	0.80456	No	No	None
ssq-2	Sperm protein	16.1298	0.00599069	33.9888	0.0532503	32.2294	0.0641228	4.13032	0.261767	3.87543	0.30226	1.06577	0.90881	No	No	None
F17E9.5	Unknown	16.1021	0.0068511	15.4819	0.020063	16.1819	0.0678939	3.54033	0.172475	4.00088	0.289401	0.884887	0.805123	No	No	None
C43E11.5	Unknown	15.3871	0.00118379	30.9983	0.029459	28.7449	0.0765113	3.25237	0.247948	3.55472	0.35127	0.914942	0.869662	No	No	None
F36H12.8	Unknown	15.2029	0.00739181	24.328	0.0216591	28.282	0.0601689	3.41758	0.197009	3.47433	0.321688	0.983667	0.972909	No	No	None
cdh-5	Cadherin repeat	15.1557	0.00202067	26.6403	0.00991198	17.0061	0.0390659	2.56766	0.220833	2.00246	0.577317	1.28226	0.529353	No	No	None
Y38C1AA.7	Unknown	15.0637	0.00131988	17.3078	0.053222	19.0294	0.0759022	3.43234	0.297562	3.44363	0.351845	0.996722	0.995333	No	No	None
gsp-3	Protein phosphatase	14.89	0.0139949	20.0202	0.0358789	20.3497	0.0785472	3.94961	0.214673	4.12343	0.310642	0.957847	0.936729	No	No	None						Sperm
Y47G6A.26	Unknown	14.8786	0.00888998	17.0782	0.0033905	18.1877	0.0479577	2.61975	0.120682	2.4964	0.426136	1.04941	0.900443	No	No	None
K09E4.1	Unknown	14.8377	0.0271226	20.219	0.0390532	21.2231	0.0713482	3.08082	0.299253	3.25196	0.365983	0.947371	0.919827	No	No	None
B0379.2	Unknown	14.8042	0.00064367	14.7694	0.00627744	13.6081	0.0650109	1.86769	0.453684	1.31124	0.781013	1.42437	0.394374	No	No	None
C10G11.9	Unknown	14.4792	0.0331619	16.8276	0.0256919	16.2216	0.0734863	4.00731	0.174651	3.55949	0.334542	1.12581	0.811514	No	No	None						Sperm
C34B2.3	Protein kinase	14.0503	0.0158419	13.7737	0.0266528	13.8065	0.0416016	2.25779	0.413048	2.19166	0.495906	1.03017	0.946035	No	No	None
K07A1.4	Unknown	14.0364	0.0104007	17.2762	0.000743341	15.105	0.0291871	1.62267	0.639967	1.56419	0.918358	1.03739	0.906655	No	No	None
col-175	Collagen	14.0135	0.015964	22.0306	0.017559	12.1279	0.0289183	3.10159	0.203639	1.57399	0.905415	1.97053	0.155048	No	No	None
F33D11.7	Protein kinase	13.6716	0.0115559	18.647	0.0257468	15.5156	0.035228	2.34725	0.385215	2.22541	0.463411	1.05475	0.901415	No	No	None
F58E6.5	Unknown	13.6666	0.00213669	13.7151	0.0252425	14.5918	0.0826791	3.18647	0.220287	3.20189	0.382712	0.995182	0.992505	No	No	None
R13H9.5	Unknown	13.3896	0.00753651	21.4004	0.0256881	22.3416	0.0555806	4.03107	0.175729	4.3204	0.252185	0.933033	0.886341	No	No	None
C15C6.2	Unknown	13.3665	0.00356324	19.5481	0.0213039	20.0026	0.0530074	3.49551	0.185645	3.56456	0.289243	0.980629	0.966321	No	No	None
R10E9.2	Unknown	13.3268	0.00520887	19.4231	0.028349	19.2897	0.0767489	3.26522	0.235349	3.39377	0.358973	0.962122	0.941281	No	No	None
nspa-8	Peptide	13.2947	0.0216136	8.15277	0.16978	14.011	0.14107	0.920011	0.432588	1.77526	0.829501	0.518241	0.449491	No	No	None
F07E5.4	Unknown	13.2827	0.0182987	17.4177	0.0170359	17.337	0.0777324	3.32808	0.176161	3.1689	0.383519	1.05023	0.920296	No	No	None
rol-1	Collagen	13.1067	0.00175414	15.8464	0.000931321	14.658	0.000765805	2.27264	0.0917094	2.0654	0.127492	1.10034	0.551012	No	No	None
T27E7.1	Unknown	13.0289	0.0139692	24.364	0.0150637	23.8904	0.0753192	3.46336	0.160216	3.26238	0.374498	1.06161	0.902493	No	No	None
Y47D3A.13	Unknown	13.025	0.00262921	14.5223	0.00239836	14.077	0.0480673	2.50498	0.107382	2.43745	0.433542	1.02771	0.942067	No	No	None
ZK1248.5	Unknown	12.9869	0.0110403	14.1016	0.0120124	16.3347	0.0422285	2.36669	0.279809	2.75274	0.35147	0.859759	0.722163	No	No	None
col-93	Collagen	12.9545	0.00091126	35.6436	0.0632942	23.9211	0.00215595	6.91223	0.209763	3.92751	0.0389535	1.75995	0.329062	No	No	None
C02E7.6	Unknown	12.8927	0.00362729	14.5825	0.093971	7.53948	0.16131	1.35409	0.856862	0.65252	0.13925	2.07517	0.349211	No	No	None
col-112	Collagen	12.3944	0.00197921	33.4384	0.0229629	20.8328	0.000114573	4.5513	0.150421	2.44131	0.0180364	1.86429	0.163804	No	No	None
F32H2.7	Unknown	12.3223	0.00151522	30.187	0.046577	25.9458	0.0705591	4.3669	0.231297	4.27477	0.290404	1.02155	0.969161	No	No	None
C55B7.3	Protein phosphatase	12.3153	0.000304921	24.0643	0.0055648	20.4221	0.0522086	3.17234	0.103496	3.11305	0.332086	1.01904	0.963529	No	No	None
C37A2.3	Acyl-CoA dehydrogenase	12.3084	0.00855219	18.7239	0.0289807	17.3437	0.0713652	2.90521	0.279848	3.17074	0.369107	0.916256	0.866027	No	No	None
F13A7.1	Unknown	12.006	0.026828	15.1076	0.0313111	15.1751	0.0761404	3.83438	0.200912	3.65804	0.329776	1.0482	0.926953	No	No	None
ssp-10	Major sperm protein	11.9489	0.0216533	23.7891	0.00942286	21.0516	0.0676938	3.87548	0.10529	3.59072	0.325307	1.0793	0.866327	No	No	None
ZK938.1	Protein phosphatase	11.7921	0.00164763	19.2447	0.0838688	16.2079	0.0665734	3.75234	0.343074	3.15188	0.357711	1.19051	0.773533	No	No	None
nspd-9	Peptide	11.574	0.0012741	20.0332	0.0106706	20.991	0.0726671	3.81456	0.111434	3.61512	0.332735	1.05517	0.90864	No	No	None	Neurons
ZK1307.4	Unknown	11.5631	0.00333361	16.5198	0.0075712	13.8852	0.0502355	2.80008	0.153369	2.64488	0.390498	1.05868	0.887513	No	No	None
Y44A6D.5	Aminotransferase	11.5268	0.00616029	13.4295	0.005394	13.4783	0.0605604	2.1348	0.270718	1.97015	0.641528	1.08357	0.845051	No	No	None
B0238.12	Unknown	11.516	0.00831262	9.0193	0.0164475	20.4114	0.0510224	1.04479	0.241488	2.16629	0.540981	0.482295	0.225119	No	No	None
clec-73	Lectin	11.4583	0.017876	21.2036	0.0282523	17.1284	0.077222	3.64462	0.207816	3.35548	0.361885	1.08617	0.872291	No	No	None		Intestine
C10H11.7	Unknown	11.4135	0.0333065	12.4929	0.000282966	13.3795	0.0470709	3.14594	0.0205638	3.16606	0.303624	0.993645	0.985759	No	No	None
F44G4.5	Unknown	11.3597	0.0181608	12.7247	0.0116143	10.948	0.0408708	1.90371	0.502995	1.96063	0.598143	0.970965	0.940603	No	No	None
C27D8.1	Protein kinase	11.016	0.00481763	17.4386	0.053523	19.3106	0.0704341	3.63877	0.281926	3.65055	0.323322	0.996773	0.995339	No	No	None
K01D12.15	Unknown	10.6518	0.0139771	13.9668	0.0198647	13.8083	0.0724624	3.30224	0.187608	3.42452	0.338649	0.964291	0.940626	No	No	None
lips-17	Lipase	10.5528	0.00946101	13.7415	0.0194054	11.4255	0.0231369	2.18564	0.398699	1.77601	0.672818	1.23065	0.590368	No	No	None
C18A3.7	Unknown	10.5271	0.000904517	12.9082	0.0027414	12.3249	0.0561397	2.30286	0.149284	1.98368	0.621354	1.1609	0.693946	No	No	None
F58G1.3	Protein phosphatase	10.4632	0.017475	11.937	0.0152983	13.1075	0.069022	3.48381	0.147443	3.3644	0.334933	1.03549	0.939595	No	No	None
F36H12.3	Unknown	10.4411	0.00904101	15.5245	0.0722417	12.6064	0.0834465	3.21095	0.363519	2.86259	0.426526	1.1217	0.846583	No	No	None
grd-10	Hedgehog-like	10.3603	0.00247807	13.3666	0.0403433	9.12959	0.0177781	2.24599	0.467341	1.40438	0.833786	1.59927	0.333453	No	No	None				Seam
ZK858.8	Unknown	10.3421	0.0140052	14.3152	0.0107158	12.9582	0.0457775	2.04536	0.398705	1.94977	0.621108	1.04903	0.905499	No	No	None
F52F12.5	Unknown	10.2798	5.33787e-05	10.0861	0.0144128	9.33687	0.0729764	2.10085	0.382449	1.72	0.804721	1.22142	0.650392	No	No	None
col-159	Collagen	10.0599	8.4179e-05	20.6503	0.0503807	18.2925	0.0195857	4.42003	0.233036	3.84624	0.155522	1.14918	0.765566	No	No	None
K05F1.9	Unknown	10.054	0.00130853	10.7514	0.0429412	12.3461	0.0817544	3.27558	0.267682	3.10089	0.388336	1.05633	0.918045	No	No	None
F54C8.1	3-hydroxyacyl-CoA dehydrogenase	9.92835	0.00761135	12.0737	0.0188928	12.7817	0.0234562	2.02125	0.470707	2.16795	0.42685	0.932335	0.852803	No	No	None
F58H1.6	Unknown	9.77945	0.00147613	12.6429	0.00398657	13.1464	0.0436382	2.17045	0.220646	2.24076	0.479154	0.968623	0.933054	No	No	None
B0280.11	Protein phosphatase	9.74852	0.0102698	12.7373	0.00639383	12.443	0.0435951	2.61544	0.16033	1.98331	0.594839	1.31872	0.46114	No	No	None
F46F5.6	Unknown	9.73546	0.00608096	17.7008	0.00030277	16.203	0.0424617	3.61934	0.0117129	3.23734	0.284575	1.118	0.740022	No	No	None
col-19	Collagen	9.69303	5.05974e-06	7.80723	0.00132276	7.47855	0.000860129	1.65149	0.55257	1.48542	0.939191	1.1118	0.497072	No	No	None			Hypodermis
R08A2.3	Unknown	9.67841	0.0134786	10.5926	0.108789	13.4174	0.0704035	1.5028	0.997613	1.87697	0.709986	0.800649	0.719052	No	No	None
K05F1.3	Acyl-CoA dehydrogenase	9.57282	0.00448698	19.2249	0.0212992	18.5705	0.0651543	3.46966	0.187262	3.57586	0.316628	0.9703	0.950615	No	No	None
F41F3.3	Cuticlin	9.46984	0.0100022	12.127	0.0971981	6.07031	0.143731	1.76422	0.802749	0.857277	0.296064	2.05794	0.342862	No	No	None
nnt-1	NAD(P) transhydrogenase	9.45941	0.000876792	7.71519	0.00304014	9.14387	5.18791e-05	1.1824	0.222965	1.39788	0.333166	0.845855	0.282812	No	No	None	Neurons	Intestine					Coelomocytes
gst-38	Glutathione S-transferase	9.39784	0.00293291	9.34531	0.0764923	6.99566	0.226404	1.42315	0.918685	1.02456	0.591913	1.38903	0.650362	No	No	None	Neurons	Intestine
C09B9.2	Unknown	9.18229	0.00428795	13.4204	0.013434	13.5307	0.0684821	2.88414	0.188968	2.67496	0.42994	1.0782	0.868096	No	No	None
R148.7	Unknown	8.87743	0.0113817	11.3655	0.00741115	11.2797	0.0701249	3.12506	0.115806	3.00522	0.373651	1.03988	0.9283	No	No	None
W01C9.4	2,4-dienoyl-CoA reductase	8.80596	0.00558169	12.3483	0.0119618	12.9206	0.0408279	2.46445	0.247234	2.24319	0.469411	1.09864	0.811091	No	No	None
Y37E11B.10	Unknown	8.6812	0.021266	14.8235	0.0312374	14.3401	0.076425	3.46256	0.224878	3.31788	0.359348	1.04361	0.933717	No	No	None
C04G2.2	Protein kinase	8.49303	0.0064226	10.5256	0.014424	10.737	0.0873706	3.11942	0.16419	2.91057	0.420124	1.07176	0.884955	No	No	None
col-142	Collagen	8.49254	0.00525337	5.4017	0.00258666	7.00483	0.000502816	1.69175	0.511252	1.59392	0.619852	1.06138	0.699471	No	No	None
C38C3.3	Unknown	8.44259	0.00837083	13.1634	0.0417881	11.9131	0.0569925	3.16218	0.284731	3.08126	0.334143	1.02626	0.958249	No	No	None
ins-37	Peptide	8.37549	0.0323641	12.5705	0.000988914	13.6142	0.0414771	3.53755	0.0293938	3.62334	0.24526	0.976323	0.946161	No	No	None
F25H5.7	Protein phosphatase	8.31422	0.0181738	12.4831	0.00351946	10.0558	0.0586622	2.85187	0.0961909	2.28851	0.496954	1.24617	0.562516	No	No	None
Y43C5B.3	Mitochondrial carrier protein	8.28239	0.0107803	10.1981	0.0204715	9.55077	0.0519518	1.83184	0.608628	1.74057	0.766712	1.05244	0.905395	No	No	None
K01H12.4	Unknown	8.24299	0.00123798	16.9618	0.0290144	20.5934	0.0684275	3.30273	0.231002	2.98615	0.389402	1.10602	0.840827	No	No	None
C08F8.6	Protein kinase	8.11901	0.000450149	16.4436	0.0174314	15.0659	0.0730088	3.66456	0.152957	3.36952	0.346914	1.08756	0.860169	No	No	None
T02E1.6	Unknown	8.02426	0.000998576	10.3592	0.0223602	9.20104	0.0562674	2.3998	0.328854	2.08035	0.56402	1.15356	0.74528	No	No	None
C33C12.4	Unknown	8.0241	0.0241708	13.7679	0.00056091	14.3466	0.0319882	2.26817	0.0898965	2.46897	0.374447	0.918668	0.799814	No	No	None
C09D4.3	Protein kinase	7.97894	0.000193131	10.5862	0.00640322	9.19935	0.0609568	2.56851	0.159309	2.30163	0.489529	1.11595	0.783157	No	No	None
K01D12.7	Unknown	7.85631	0.0144243	11.7377	0.0108795	11.3245	0.0676242	3.56439	0.116444	3.50851	0.313589	1.01593	0.971597	No	No	None
C06A1.3	Protein phosphatase	7.78766	0.00580111	13.9543	0.0173716	13.0573	0.0528169	3.41217	0.165516	3.17763	0.31468	1.07381	0.870271	No	No	None
T16A9.5	Unknown	7.73165	0.0060564	10.6774	0.0734051	10.606	0.0883411	4.70507	0.254136	5.10053	0.266953	0.922467	0.890791	No	No	None
scrm-4	Phospholipid scramblase	7.62102	0.0181226	5.69945	0.0267889	8.18205	0.106374	0.983118	0.209051	1.50893	0.992087	0.651535	0.480545	No	No	None
D2062.7	Unknown	7.61853	0.00156728	11.0253	0.023493	11.712	0.074346	2.60165	0.288952	2.97521	0.387674	0.874441	0.790155	No	No	None
F55H12.5	Unknown	7.61051	0.0164222	13.0036	0.0287259	12.598	0.055499	2.76783	0.291022	2.69782	0.392764	1.02595	0.95631	No	No	None
Y41C4A.18	Unknown	7.59149	0.0310658	8.56725	0.007128	8.44376	0.0359953	2.09197	0.323228	2.12372	0.489389	0.985052	0.966086	No	No	None
B0244.9	Unknown	7.57499	0.000591634	10.603	0.0106828	10.0609	0.051125	2.66633	0.18959	3.00355	0.320356	0.887727	0.777663	No	No	None
C34G6.3	Unknown	7.55423	0.00890245	9.8646	0.00706632	11.9377	0.0827371	2.08915	0.309043	1.79358	0.771853	1.1648	0.731199	No	No	None
F32B6.4	Unknown	7.48902	0.00529763	10.321	0.0276061	10.3841	0.0584702	3.48805	0.196409	3.60438	0.279935	0.967726	0.943694	No	No	None
K09H9.5	Unknown	7.48129	0.0324481	4.3151	0.0279559	5.52599	0.00991672	0.922002	0.170775	1.17071	0.378385	0.787561	0.445079	No	No	None
F40F8.3	Unknown	7.47451	0.00411343	20.4327	0.0220098	14.7101	0.00107136	4.67189	0.137512	2.70183	0.0530829	1.72916	0.191524	No	No	None
R10E4.7	Unknown	7.46829	0.00280701	10.3578	0.00843939	10.4991	0.0439252	2.56291	0.184727	2.31404	0.446363	1.10755	0.78775	No	No	None
Y59H11AM.2	Unknown	7.4246	0.0366989	22.1952	0.00558273	20.1933	0.0507164	6.56186	0.043396	6.01611	0.190242	1.09071	0.829099	No	No	None
F08H9.2	Unknown	7.36376	0.0162301	13.0112	0.295601	18.0522	0.121797	3.07928	0.640841	4.31706	0.371909	0.713282	0.714391	No	No	None
ZK265.3	Unknown	7.35699	0.00199013	11.8492	0.0163692	11.6012	0.0848791	3.17771	0.173413	2.7965	0.435969	1.13632	0.789647	No	No	None
C35E7.9	Unknown	7.32142	0.00150858	15.5965	0.0345544	15.2394	0.0814568	3.43098	0.238774	3.14867	0.388672	1.08966	0.870782	No	No	None
cyp-2	Peptidyl-prolyl cis-trans isomerase	7.26927	0.00784266	11.6654	0.0113577	11.264	0.0685137	2.57959	0.216007	2.49334	0.463813	1.03459	0.939033	No	No	None
sqt-2	Collagen	7.10545	0.000834125	11.0172	0.0466925	8.47463	0.00732449	3.03383	0.307929	2.02527	0.333698	1.49799	0.383718	No	No	None
tag-32	S-adenosylmethionine synthetase	6.98768	0.00270874	19.4023	0.0226727	19.3168	0.0483121	4.04919	0.160619	3.76157	0.261309	1.07646	0.870554	No	No	None		Intestine				Spermatheca, Gonad
glb-1	Globin	6.96107	0.00375584	3.99558	0.034493	4.55772	8.10764e-05	0.817151	0.072743	0.949306	0.00235325	0.860788	0.533229	No	No	None						Germline
C08E8.4	Unknown	6.93558	0.0475147	2.31767	0.0175169	3.15616	0.000758354	0.388116	0.016124	0.547946	0.0227194	0.70831	0.0759649	No	No	None
ZK596.2	Protein kinase	6.92382	0.00635445	11.7952	0.00840858	11.3785	0.0511614	2.73177	0.163324	2.69608	0.375843	1.01324	0.974013	No	No	None
clec-123	Lectin	6.88179	0.00584688	17.2483	0.031658	13.3892	0.0645733	3.96504	0.196406	3.64965	0.300401	1.08642	0.866609	No	No	None
C01G12.8	Transporter	6.87319	0.038942	18.1411	0.0546484	16.7891	0.079478	5.86814	0.200061	5.68195	0.251935	1.03277	0.954642	No	No	None
F07B7.2	Unknown	6.75757	0.0248486	7.06575	0.335008	9.61944	0.0947514	1.57808	0.964156	3.86949	0.331888	0.407826	0.31769	No	No	None
F36F12.7	Unknown	6.72834	0.0305331	9.09541	0.00528212	10.5691	0.0502047	2.33657	0.201911	2.52367	0.411532	0.925859	0.846223	No	No	None
col-98	Collagen	6.72253	0.00232072	5.57532	0.0017357	5.21426	0.00055877	1.45952	0.858343	1.35954	0.380675	1.07353	0.620418	No	No	None
Y39G10AR.16	Unknown	6.64202	0.00496827	12.1014	0.00900223	10.6132	0.0472378	3.33876	0.114991	2.93091	0.322325	1.13915	0.737908	No	No	None
W02B12.12	Protein kinase	6.62532	0.0126843	11.1063	0.0491135	11.2586	0.0816632	2.92114	0.332308	2.71861	0.443247	1.0745	0.894232	No	No	None
Y38E10A.17	Unknown	6.55018	0.000273214	12.589	0.152468	12.2835	0.10563	6.39421	0.337707	5.69827	0.285593	1.12213	0.875547	No	No	None
F56F3.4	Ubiquitin	6.54301	0.00216606	9.21299	0.0069192	10.4056	0.0638145	2.56223	0.161943	2.43873	0.46284	1.05064	0.905194	No	No	None
F42C5.5	Unknown	6.53643	0.000743185	13.1509	0.00975567	11.1338	0.0537332	2.34117	0.255826	2.16467	0.529985	1.08154	0.847973	No	No	None
ssq-4	Sperm protein	6.48835	0.0324003	9.94506	0.188091	10.3123	0.0934023	4.46158	0.431532	4.18225	0.314066	1.06679	0.931548	No	No	None
col-48	Collagen	6.47383	0.0381263	17.0931	0.0798818	10.2614	0.00245712	4.88139	0.276407	2.80837	0.0840435	1.73816	0.359102	No	No	None
Y69E1A.1	Unknown	6.44702	0.0116975	9.72656	0.0711161	9.49312	0.0888295	4.27791	0.264309	4.41708	0.28924	0.968493	0.955735	No	No	None
Y38F1A.1	Unknown	6.43852	0.00189525	8.1518	0.00828475	8.61476	0.0323995	2.39687	0.207598	2.57791	0.323868	0.929771	0.838027	No	No	None
F53B6.4	Unknown	6.41921	0.016878	15.3612	0.0402565	14.6689	0.0740101	3.39583	0.261828	3.01449	0.390489	1.12651	0.820893	No	No	None
col-68	Collagen	6.41183	0.0151177	9.73279	0.0289613	8.98453	0.00530471	3.01162	0.246118	2.75278	0.121232	1.09403	0.793022	No	No	None
E03H12.5	Unknown	6.31826	0.0115061	9.94449	0.116986	9.86351	0.0962218	4.07414	0.357439	3.74641	0.343697	1.08748	0.8981	No	No	None
Y54E2A.9	Unknown	6.30356	0.00343479	7.348	0.00111971	7.33784	0.0390864	1.91466	0.204653	1.84089	0.650735	1.04007	0.901736	No	No	None
F40H3.2	Unknown	6.25926	0.0428889	4.9373	0.00848931	5.01787	0.00318673	1.07241	0.210123	1.1441	0.224339	0.937334	0.740138	No	No	None
C06A8.6	Unknown	6.23686	0.000486615	12.2238	0.00490721	10.9239	0.0450884	2.81988	0.110819	2.85218	0.3287	0.988677	0.976002	No	No	None
F58D2.2	Unknown	6.18191	0.000816286	10.6674	0.0406514	10.7066	0.086452	3.65415	0.229513	3.56375	0.343893	1.02537	0.962486	No	No	None
ZK484.7	Protein phosphatase	6.15077	0.00692101	9.08305	0.0080946	8.7144	0.0683361	2.21526	0.261761	2.28974	0.508939	0.967471	0.938555	No	No	None
F53C3.1	Protein kinase	6.13814	0.0233122	10.2665	0.0151081	9.41285	0.069554	2.32259	0.311845	2.17743	0.557177	1.06666	0.884866	No	No	None
C25D7.1	Unknown	6.13707	0.0101751	9.54558	0.0189095	8.55109	0.0727129	2.42093	0.300181	2.3198	0.506786	1.0436	0.925503	No	No	None
col-90	Collagen	6.07925	0.00177708	19.6668	0.115019	5.00214	0.0155315	16.5375	0.232602	1.27364	0.534917	12.9844	0.12244	No	No	None
Y116A8C.38	Unknown	5.96566	0.000345785	7.83415	0.0230961	7.57203	0.0603535	2.01936	0.472163	1.86968	0.677927	1.08006	0.859674	No	No	None
ZK945.7	Unknown	5.92704	0.0145754	11.7008	0.0112652	12.4312	0.0577789	3.31016	0.133353	3.26092	0.317564	1.0151	0.972132	No	No	None
C04F12.6	Unknown	5.89633	0.0204745	7.77818	0.00854397	8.38707	0.0667647	2.85001	0.140505	2.75007	0.392554	1.03634	0.931688	No	No	None
col-160	Collagen	5.88423	0.0214621	6.17276	0.00172753	6.02679	0.00142938	2.08787	0.172886	1.99616	0.194129	1.04594	0.781598	No	No	None
R08A2.1	Unknown	5.86969	0.00184581	8.32754	0.149921	9.04598	0.112409	2.99437	0.490366	3.40152	0.393748	0.880306	0.855198	No	No	None
ZK546.3	Major sperm protein	5.82152	0.024119	12.81	0.0154951	13.5091	0.091347	3.24647	0.168078	3.7215	0.350847	0.872356	0.796498	No	No	None
col-179	Collagen	5.73828	0.0010553	6.28305	0.0500379	5.57592	0.0161997	2.75386	0.325401	2.62693	0.191778	1.04832	0.902918	No	No	None
T08B6.4	Unknown	5.7098	0.0215152	12.1928	0.0558433	11.0934	0.0976348	4.58883	0.227357	4.26243	0.320205	1.07658	0.898027	No	No	None
hsp-12.3	Crystallin	5.70736	0.00333547	4.65654	0.00330495	4.75127	0.0376965	1.23909	0.273936	1.31628	0.702162	0.941356	0.844615	No	No	None
col-8	Collagen	5.70598	0.00508048	4.391	0.00263384	4.13729	0.000898111	1.60226	0.698662	1.53811	0.822181	1.04171	0.775433	No	No	None
F55G11.4	Unknown	5.70145	0.000167804	5.17535	0.0701911	5.121	0.214343	1.77896	0.735391	1.74587	0.854037	1.01895	0.977748	No	No	None		Intestine
Y51F10.7	Unknown	5.62964	0.0208496	6.01219	0.0414162	5.21229	0.0489698	1.63749	0.835674	1.47924	0.973022	1.10698	0.813312	No	No	None
C25A8.5	Protein kinase	5.61846	0.00687644	8.40995	0.00787952	7.63462	0.0682436	2.83152	0.135908	2.39453	0.469455	1.18249	0.678188	No	No	None
C32E8.4	Unknown	5.52304	0.0225567	9.14975	0.00728459	7.68379	0.0237359	2.74385	0.147508	2.52448	0.293353	1.0869	0.793239	No	No	None
F42A9.3	Unknown	5.40831	0.0200331	6.27755	0.00289998	6.49066	0.0479692	1.69013	0.571955	1.77799	0.717165	0.950588	0.885243	No	No	None
col-92	Collagen	5.40343	0.00129297	15.6847	0.0633956	10.9994	0.00217274	5.90778	0.213688	3.6829	0.0383808	1.60411	0.373283	No	No	None
F14D7.7	Unknown	5.18105	0.0316125	4.71966	0.108288	4.38902	0.169317	1.15538	0.576789	1.11722	0.594672	1.03416	0.956366	No	No	None
ZK849.6	Unknown	5.07989	0.000236676	6.78171	0.00744147	7.34771	0.0600645	1.90773	0.402131	1.85292	0.687017	1.02958	0.940987	No	No	None
F55G11.8	Unknown	5.04273	0.00938113	3.65995	0.0904866	3.28092	0.264433	1.09472	0.439758	1.07836	0.608971	1.01517	0.981782	No	No	None
col-78	Collagen	5.03524	0.000300134	6.7922	0.0326946	6.22328	0.00237242	2.67154	0.289583	2.24251	0.12397	1.19132	0.60133	No	No	None
F36A2.11	Unknown	5.02796	0.00379788	6.19733	0.0150536	6.43414	0.0746659	2.34786	0.265923	2.33606	0.488325	1.00505	0.990698	No	No	None
fis-1	FIS1-related protein	4.99481	0.00791049	5.81673	0.00417988	8.04793	0.0478853	2.3386	0.146096	2.35219	0.434151	0.994222	0.987267	No	No	None
col-103	Collagen	4.98348	0.000907075	3.99741	0.00292292	3.92299	0.000957879	1.52088	0.926499	1.4199	0.585861	1.07112	0.624637	No	No	None
T22B3.2	Unknown	4.97977	0.000950811	11.2788	0.03339	9.79499	0.0859765	4.40876	0.171894	4.54319	0.280342	0.97041	0.954057	No	No	None
F40E3.5	Protein phosphatase	4.95107	0.000980595	7.03852	0.0760487	8.57681	0.0673175	2.26726	0.519537	3.12107	0.338448	0.726434	0.567995	No	No	None
D2045.5	Protein kinase	4.94835	0.00111281	7.58395	0.0250555	8.72869	0.0513813	2.40319	0.325871	2.45849	0.417554	0.977508	0.958183	No	No	None
T21D12.12	Protease inhibitor	4.90557	0.00456306	4.53395	0.0481635	3.11592	0.0524277	1.90437	0.589904	1.30207	0.658703	1.46257	0.37565	No	No	None
C17F4.7	Unknown	4.89252	0.0023096	6.96804	0.0700427	4.84809	0.13096	2.40783	0.463459	1.62332	0.896776	1.48327	0.507027	No	No	None
col-183	Collagen	4.88703	0.00146928	8.21457	0.04254	6.44825	0.00127823	3.38121	0.245077	2.1755	0.101467	1.55422	0.30865	No	No	None
Y106G6G.1	Unknown	4.87577	0.00451717	7.49468	0.0174888	9.10185	0.0544959	2.81262	0.202236	3.00255	0.325489	0.936745	0.879027	No	No	None
B0218.7	Unknown	4.86681	0.00429106	9.53755	0.0294	9.34522	0.0420458	3.44567	0.203368	3.35455	0.252181	1.02716	0.950356	No	No	None
F46B6.8	Lipase	4.8575	0.00197242	3.18807	0.0216666	3.38144	0.0694894	1.19178	0.362508	1.30759	0.714801	0.911432	0.801546	No	No	None
H05L14.1	Casein kinase	4.83372	0.00384184	13.0906	0.0284812	11.7487	0.0761875	3.84133	0.185214	3.79709	0.310486	1.01165	0.981605	No	No	None
C32H11.9	Unknown	4.80778	0.00202857	227.593	0.142257	33.9781	0.34291	219.219	0.253547	15.7509	0.494198	13.9178	0.166624	No	No	None
T25B9.1	Glycine C-acetyltransferase	4.79546	0.0377242	3.91364	0.033986	2.85563	0.00324273	1.59158	0.868393	1.13073	0.187805	1.40757	0.297603	No	No	None
F27C1.3	Unknown	4.75413	0.0010518	6.91541	0.0369763	5.94199	0.0936915	2.80699	0.285025	2.61517	0.446529	1.07335	0.886257	No	No	None
R13A5.10	Unknown	4.75367	0.0104604	7.96406	0.00541739	6.39676	0.00132145	2.92816	0.100936	2.30047	0.0902347	1.27285	0.298895	No	No	None	Neurons						Excretory cell
Y54E10BL.1	Unknown	4.7432	0.0137516	6.24162	0.0216349	6.13501	0.0161238	2.50323	0.269713	2.45041	0.248756	1.02156	0.948273	No	No	None
ssp-16	MSP domain	4.7031	0.0240447	8.99383	0.0217369	8.61339	0.0804559	2.5776	0.280256	2.93088	0.393552	0.879463	0.795349	No	No	None
C46E10.1	Unknown	4.68894	0.00331665	6.41784	0.0444774	5.94884	0.0759173	2.51498	0.36241	2.59685	0.417251	0.968476	0.947305	No	No	None
C24D10.2	Unknown	4.68603	0.00429808	12.1063	0.0128026	13.7855	0.0635797	2.61065	0.221313	2.18913	0.551163	1.19255	0.68723	No	No	None
T05F1.5	Unknown	4.68378	0.0328389	5.73672	0.00426447	6.12687	0.0562133	2.53776	0.123139	2.63236	0.370547	0.964061	0.921226	No	No	None
col-182	Collagen	4.65799	0.000227986	9.69897	0.0998347	5.05033	0.00351827	4.01683	0.331765	1.77358	0.415771	2.26481	0.258128	No	No	None
C38C3.8	Unknown	4.6539	0.010163	5.86109	0.0356515	6.26837	0.0335489	2.64201	0.29258	3.48318	0.190735	0.758505	0.502369	No	No	None
W01B6.2	Protein kinase	4.65303	0.00626186	7.85929	0.0389705	6.47666	0.0717809	2.8573	0.291725	2.95457	0.350864	0.967076	0.944411	No	No	None
R08E5.3	Unknown	4.64983	0.0364903	6.43806	0.0197314	8.06989	0.0347421	2.53096	0.263238	3.2488	0.235053	0.779042	0.538471	No	No	None		Intestine
C08E3.1	Unknown	4.5956	0.00520283	7.87491	0.0708792	3.30893	0.000139986	2.67299	0.411245	1.24071	0.00182712	2.1544	0.207825	No	No	None
gst-13	Glutathione S-transferase	4.59371	0.0161583	3.14888	0.0409662	3.07723	0.0822324	0.962626	0.158413	0.971949	0.245445	0.990407	0.980012	No	No	None
col-7	Collagen	4.58282	0.0113579	3.18054	0.00410709	2.99116	0.00513089	1.9354	0.213272	1.80899	0.178785	1.06988	0.622352	No	No	None				Seam cells
F32B5.1	Phosphotransferase	4.56834	0.000954351	5.10016	0.00762427	5.40294	9.12069e-06	1.82354	0.455394	2.04045	0.00449323	0.893695	0.505531	No	No	None
F32A11.3	Unknown	4.55174	0.010608	10.9521	0.0681259	10.7505	0.0721373	4.03644	0.27597	4.28696	0.270504	0.941561	0.913983	No	No	None
Y53G8B.1	Unknown	4.54625	0.000659062	2.41808	0.0321592	2.78226	0.0278865	0.937135	0.0745498	1.0655	0.185899	0.879529	0.641261	No	No	None
C45B2.1	Unknown	4.5244	0.00073438	9.18196	0.0646515	5.40507	0.00171148	3.13307	0.334494	1.58494	0.727244	1.97678	0.23757	No	No	None
Y106G6H.13	Unknown	4.50725	0.0337603	6.60486	0.0201638	6.27088	0.0664965	2.23162	0.353975	2.39934	0.449309	0.930098	0.867106	No	No	None
F55G11.2	Unknown	4.48983	0.0365551	3.40246	0.11703	3.02133	0.289102	1.52316	0.976188	1.38477	0.914731	1.09994	0.888603	No	No	None
F25B4.8	Unknown	4.45744	0.0186097	2.39681	0.048735	3.56363	0.00114346	0.690138	0.0213802	0.978769	0.0160676	0.705108	0.113477	No	No	None
clec-85	Lectin	4.45309	0.00575682	5.47474	0.029965	5.7047	0.00502945	2.27088	0.366916	2.3706	0.148679	0.957936	0.887029	No	No	None		Intestine
D2062.6	Unknown	4.43473	0.00721406	5.67962	0.00436649	6.28298	0.0606477	2.28102	0.152008	2.14826	0.523637	1.0618	0.870179	No	No	None
C55A6.7	Alcohol dehydrogenase	4.4213	0.0415525	2.96065	0.081635	2.41282	0.130683	1.02726	0.243067	0.868638	0.108598	1.18261	0.64675	No	No	None
col-119	Collagen	4.40502	0.00774811	4.93744	0.0375467	5.32973	0.0134566	2.56351	0.302018	2.82979	0.147666	0.9059	0.768394	No	No	None
gska-3	Protein kinase	4.40192	0.00951985	6.73436	0.0353702	6.61498	0.0628785	2.49646	0.339501	2.23921	0.498315	1.11488	0.810731	No	No	None
gst-39	Glutathione S-transferase	4.38966	0.00446581	3.1789	0.0307258	4.2898	0.0767516	1.23082	0.477444	1.72982	0.770791	0.711531	0.460962	No	No	None
Y51B9A.9	Protein kinase	4.36677	0.034084	1.55035	0.0239271	1.74828	0.0244915	0.584659	0.014542	0.788366	0.0319717	0.741608	0.089815	No	No	None
F11G11.4	Unknown	4.36293	0.00733098	13.2414	0.0163977	14.7406	0.0704499	2.62026	0.250019	2.13928	0.586363	1.22483	0.660498	No	No	None
col-91	Collagen	4.3238	0.0180304	5.12175	0.00628991	4.73332	0.0148575	2.52784	0.123528	2.25057	0.262396	1.1232	0.640714	No	No	None
T04A11.1	Unknown	4.31104	0.0126491	4.28732	0.0392692	3.82778	0.0532131	2.01322	0.487727	1.87262	0.603542	1.07508	0.851745	No	No	None
ZC204.12	Unknown	4.28802	0.0256114	3.46566	0.00987643	4.02994	0.000700464	1.10352	0.207211	1.25562	0.25372	0.878863	0.472344	No	No	None	Neurons	Intestine					Pharynx
grd-5	Hedgehog-like	4.28402	0.0270094	3.39955	0.0276681	4.03341	0.0167484	1.33933	0.701654	1.51448	0.973079	0.88435	0.682292	No	No	None				Seam cells
spe-17	Spermatogenesis protein	4.28154	0.0434949	5.04523	0.0158661	5.04559	0.0631658	2.18315	0.323544	2.2748	0.469562	0.959712	0.917563	No	No	None
F47B8.6	Unknown	4.28023	0.00840952	5.96059	0.0484368	4.46448	0.00877501	1.84462	0.658621	1.23791	0.398077	1.49011	0.354225	No	No	None						Vulva
gln-2	Glutamine synthetase	4.25669	0.0376699	7.98351	0.0531296	7.76643	0.0708057	3.35223	0.274572	3.08772	0.346765	1.08566	0.871373	No	No	None						Germline
F52F12.8	Unknown	4.25666	0.00422741	5.44787	0.0110801	5.08411	0.0716604	2.44226	0.193387	2.49729	0.417002	0.977964	0.955721	No	No	None
B0273.1	Unknown	4.25062	0.000518099	4.46182	0.00791488	5.18265	0.0483071	2.67484	0.110698	2.61665	0.332196	1.02224	0.948857	No	No	None
T19B10.2	Unknown	4.24032	0.0382765	3.09421	0.00646617	3.31217	0.0647651	1.34951	0.587067	1.54879	0.935869	0.87133	0.678568	No	No	None
K04H4.5	Unknown	4.21696	0.0151259	6.06333	0.0259337	6.33435	0.0707424	3.20624	0.18618	3.18042	0.319442	1.00812	0.985498	No	No	None
F54H5.3	Vesicle-associated protein	4.18905	0.0450532	7.75667	0.00908226	6.90864	0.0659193	3.75134	0.0871973	3.12924	0.324286	1.1988	0.648388	No	No	None
W02D9.5	Unknown	4.18439	0.0386547	9.60203	0.0163516	8.49155	0.072596	3.93355	0.124526	3.55585	0.307946	1.10622	0.82126	No	No	None
C53D6.10	Unknown	4.18259	0.000324706	5.65486	0.0257424	5.08571	0.0643534	2.53033	0.27218	2.22657	0.482098	1.13643	0.758101	No	No	None
dpy-4	Collagen	4.18056	0.0074893	6.6219	0.0442682	5.95325	0.00179683	2.44611	0.38319	1.97408	0.205809	1.23911	0.563319	No	No	None
tba-9	Tubulin	4.17933	0.022265	4.32995	0.0192694	3.27545	0.036866	1.33657	0.662075	0.893785	0.0939601	1.4954	0.231467	No	No	None
C55C3.6	Unknown	4.16162	0.00213248	6.68748	0.0235089	9.27649	0.113446	3.97591	0.135367	4.96645	0.308156	0.800554	0.699497	No	No	None
srh-211	Receptor	4.15358	0.00683022	7.1759	0.0599361	6.31109	3.45548e-05	2.99793	0.326482	2.10046	0.0104925	1.42727	0.417528	No	No	None
Y1A5A.1	LIM domains	4.1452	0.0281534	4.98003	0.00264881	5.72214	0.0381626	1.91656	0.290139	1.64967	0.815754	1.16178	0.619061	No	No	None
W10C8.5	ATP transferase	4.12146	0.00463575	6.25744	0.00542829	6.37702	0.00432116	2.07966	0.257056	2.18214	0.193272	0.953035	0.829928	No	No	None
spp-18	Saposin	4.0746	0.0232682	3.02368	0.0467895	3.73784	0.000607847	1.20776	0.464117	1.5733	0.473964	0.767662	0.256527	No	No	None
col-77	Collagen	4.0666	0.0159919	5.59244	0.0102566	5.11785	0.0194081	3.02951	0.112194	2.72031	0.194918	1.11366	0.708306	No	No	None
Y40B10A.2	Unknown	4.06022	0.0111098	4.21653	0.0217246	5.53729	0.0022054	1.41039	0.829176	1.97948	0.212731	0.712508	0.200265	No	No	None
C05B5.5	EGF repeats	4.05651	0.00809205	6.98761	0.0623964	5.17012	0.00223125	3.399	0.286324	2.44769	0.0810535	1.38866	0.461327	No	No	None
ZK1128.3	Unknown	4.05538	0.00354132	4.72164	0.0535928	6.19298	0.0866284	2.02501	0.53381	2.20354	0.551978	0.918979	0.867106	No	No	None
H36L18.2	Unknown	4.0534	0.0353085	4.48361	0.0238475	3.80531	0.00689022	1.59266	0.842946	1.40769	0.696943	1.1314	0.633818	No	No	None
F47B8.2	Unknown	4.04534	0.00858463	2.97432	0.0343976	3.59727	0.0830599	1.23111	0.468448	1.50484	0.9941	0.818101	0.632485	No	No	None
bcmo-2	Carotenoid oxygenase	4.03219	0.0385405	1.83397	0.0229337	2.92572	0.00973601	0.899714	0.068283	1.48442	0.96348	0.606104	0.0634978	No	No	None
Y59E9AL.6	Unknown	4.01689	0.00734935	7.21918	0.0244491	7.37365	0.103508	3.08734	0.201157	2.50932	0.502171	1.23035	0.673388	No	No	None
aqp-7	Aquaglyceroporin	3.99556	0.00664247	4.2739	0.0163009	3.63749	0.00561606	1.61818	0.787044	1.35266	0.551947	1.19629	0.490819	No	No	None					Muscle
T04F8.8	Unknown	3.98866	0.0420191	3.18144	0.126416	2.23497	0.0483108	1.65099	0.85624	1.18598	0.351015	1.39209	0.483476	No	No	None
B0207.11	Unknown	3.95406	0.00264517	6.23564	0.0361853	5.17844	0.0723085	2.77188	0.277164	2.55532	0.406911	1.08475	0.857125	No	No	None
col-125	Collagen	3.93812	0.000488763	5.54686	0.0348941	5.37888	0.00954964	2.72427	0.274007	2.50889	0.168451	1.08585	0.808321	No	No	None
spe-26	MIPP repeats	3.93446	0.0395969	6.55649	0.00203057	6.46024	0.0976089	2.86231	0.061403	2.62063	0.463507	1.09222	0.834094	No	No	None						Sperm
btb-2	BTB domain	3.90895	0.0137903	5.04056	0.017679	4.67372	0.0721594	2.23102	0.303323	2.53296	0.40086	0.880796	0.762742	No	No	None
C28C12.11	Unknown	3.90705	0.00149347	4.38872	0.0126762	4.5724	0.0498339	2.13129	0.286361	2.13824	0.47007	0.996747	0.992633	No	No	None
T20H4.2	Unknown	3.9068	0.00152575	6.82149	0.0201911	6.98806	0.0710711	2.58166	0.249865	2.69236	0.400213	0.958884	0.925527	No	No	None	Neurons
F54H5.2	Casein kinase	3.89906	0.00833495	4.63168	0.000121098	4.44471	0.0430852	2.38147	0.00430193	1.88744	0.589568	1.26175	0.380606	No	No	None
col-124	Collagen	3.89829	0.00911918	3.40132	0.00373241	3.3905	0.00104192	1.40669	0.686038	1.3156	0.298472	1.06924	0.636609	No	No	None
lbp-5	Fatty acid-binding	3.87003	0.0285071	4.64835	0.0768744	3.63806	0.106325	1.85038	0.690316	1.4023	0.888834	1.31954	0.596876	No	No	None		Intestine		Seam		Vulva	Pharynx
Y4C6B.6	Unknown	3.85895	0.0192359	6.49358	0.0623154	4.94744	0.123383	2.13185	0.534678	1.57182	0.936329	1.35629	0.586694	No	No	None
ugt-19	UDP-glucuronosyltransferase	3.85795	0.0244567	2.21883	0.00119792	2.86968	0.00115746	0.97873	0.0362091	1.27214	0.286383	0.769358	0.0594473	No	No	None
W08E12.8	Unknown	3.84865	0.013962	7.99678	0.046748	6.7131	0.0323344	4.56952	0.189323	3.86799	0.169934	1.18137	0.706409	No	No	None
col-153	Collagen	3.84041	0.00576372	5.21347	0.0295085	3.46849	0.00180375	3.53046	0.163447	2.00496	0.134619	1.76086	0.156726	No	No	None
M7.7	Protein kinase	3.81113	0.00257406	5.227	0.0127178	3.84971	0.0792259	2.08367	0.329132	2.20316	0.478124	0.945764	0.885287	No	No	None
C14C11.1	Unknown	3.80597	0.00553887	4.56823	0.0907606	3.85203	0.0753981	1.96711	0.637576	1.75785	0.737457	1.11905	0.823339	No	No	None
F13H8.7	Beta-ureidopropionase	3.78171	0.0421516	2.76339	0.0292001	2.88214	0.0187391	1.22843	0.475386	1.26307	0.50344	0.972579	0.913154	No	No	None
R12E2.14	Unknown	3.77628	0.00847103	5.27798	0.0255744	2.20522	0.0240804	2.00396	0.462515	0.905997	0.0415197	2.21189	0.0849557	No	No	None
col-38	Collagen	3.77122	0.00862947	5.01205	0.0464023	4.26988	0.00761075	3.11738	0.247039	2.35691	0.147831	1.32265	0.461992	No	No	None
AH6.3	Unknown	3.75444	0.00118473	7.01537	0.0612447	5.43204	0.0991388	3.0699	0.317932	2.52658	0.465884	1.21504	0.716782	No	No	None							Male tail rays
F59A6.2	Unknown	3.74143	0.00954964	5.18961	5.97384e-05	4.55046	0.106425	1.94428	0.0106077	1.52709	0.973138	1.27319	0.506718	No	No	None
K04G2.4	Unknown	3.73751	0.00166443	5.14821	0.0501886	4.85708	0.0936441	2.31651	0.41564	2.12663	0.573229	1.08929	0.861593	No	No	None
F23B2.7	Unknown	3.73546	0.00431425	7.08353	0.022012	8.46393	0.1015	3.10716	0.186401	4.12407	0.321257	0.753421	0.614191	No	No	None
col-39	Collagen	3.73161	0.0187461	4.17881	0.00354293	4.31908	0.00135871	2.33966	0.0809963	2.13644	0.0786008	1.09512	0.528005	No	No	None
F55G11.3	Unknown	3.73037	0.0259317	2.21249	0.0961279	2.77678	0.395185	1.13159	0.390142	1.40492	0.942761	0.805452	0.793509	No	No	None
C28D4.5	Unknown	3.7128	0.026616	5.27533	0.0104702	4.81005	0.0560628	2.11946	0.306267	2.16951	0.481727	0.976929	0.94942	No	No	None
C45B2.8	Unknown	3.69822	0.00834019	8.05884	0.0825919	3.75957	0.0172508	2.87762	0.40153	1.20004	0.385024	2.39793	0.20718	No	No	None
F59A6.4	Protein kinase	3.69405	0.0255947	11.1168	0.0225846	10.8156	0.0816859	2.58665	0.289966	2.35874	0.525219	1.09662	0.850132	No	No	None
C50F4.1	Unknown	3.68074	0.0298591	2.21324	0.0373134	2.6074	0.0197268	0.999982	0.0585922	1.20436	0.244899	0.830301	0.349889	No	No	None
ZK856.5	Unknown	3.67347	0.00360318	6.13897	0.0741364	6.21686	0.069343	2.35776	0.477235	2.53138	0.421501	0.931413	0.890908	No	No	None
R12E2.15	Unknown	3.66549	0.010475	5.66424	0.0505995	3.61845	0.00608966	2.76349	0.318046	1.6675	0.610335	1.65726	0.266496	No	No	None
B0507.10	Unknown	3.66322	0.0034153	4.51693	0.0605379	4.50208	0.000177085	2.2721	0.445726	2.09247	0.0324268	1.08585	0.807948	No	No	None
dod-6	Secreted surface protein	3.65543	0.00491125	2.01411	0.149708	3.07543	0.00314219	0.80984	0.10225	1.22599	0.192484	0.660561	0.180544	No	No	None
F20G2.2	Dehydrogenase	3.65522	0.0154216	2.29687	0.0388534	2.58455	0.0839837	1.02834	0.143904	1.20608	0.52167	0.852625	0.647053	No	No	None
acs-6	Acyl-CoA synthetase	3.64483	0.00355445	6.83801	0.0109823	5.76196	0.0613095	2.58326	0.18637	2.52855	0.394084	1.02164	0.956436	No	No	None
math-46	MATH domain	3.64232	0.000745999	5.89889	0.128786	6.51936	0.115024	3.26646	0.404641	3.78818	0.345673	0.862277	0.818241	No	No	None
E01A2.7	Unknown	3.62999	0.0181006	1.87919	0.00953256	1.84353	0.000229993	0.812861	0.0168032	0.853505	0.00908312	0.95238	0.612567	No	No	None
col-138	Collagen	3.61704	0.00275911	3.06679	0.00566487	3.04221	0.00214759	1.55266	0.823836	1.45087	0.741841	1.07016	0.628212	No	No	None
clec-66	Lectin	3.60511	0.0486603	7.1808	0.0906471	4.02531	0.274742	3.31575	0.356358	1.60753	0.936651	2.06264	0.346106	No	No	None		Intestine
clec-3	Lectin	3.58229	0.038237	2.08965	0.260059	2.13809	0.491872	1.70276	0.822039	1.79517	0.865362	0.948526	0.95015	No	No	None
col-58	Collagen	3.57198	0.0172151	4.95457	0.0560604	4.69001	0.00465558	2.44925	0.391541	2.1779	0.183214	1.12459	0.747983	No	No	None
Y43C5A.2	Fibrinogen like	3.56168	0.0486155	2.79662	2.85596e-05	2.90951	0.0131168	1.74523	0.296009	1.78885	0.514493	0.975617	0.881059	No	No	None
F36G9.15	Unknown	3.55674	0.0396802	4.65185	0.00221676	5.38286	0.0768202	2.11853	0.137579	2.13374	0.551356	0.992872	0.984926	No	No	None
B0286.3	Saicar synthetase	3.55381	0.00295217	2.41789	0.0150676	3.14254	0.0024144	1.25858	0.349818	1.74344	0.342198	0.72189	0.108957	No	No	None
tni-1	Troponin	3.54308	0.00526993	5.04166	0.0229856	4.02747	0.0237566	2.20227	0.349495	1.63821	0.778574	1.34431	0.40033	No	No	None					Muscles
C07G3.2	Unknown	3.54072	0.000473015	3.01234	0.00784941	3.18932	0.0008884	1.41672	0.748974	1.64544	0.410581	0.861001	0.352886	No	No	None
ttr-31	Transthyretin	3.52276	0.00175724	2.98263	0.123947	1.79126	0.0227689	1.53856	0.957707	0.926122	0.00697421	1.66129	0.305975	No	No	None
Y69E1A.5	Phosphatidylethanolamine-binding	3.50902	0.0186473	4.13422	0.0146344	3.96171	0.000113162	1.82612	0.516696	1.63188	0.434987	1.11903	0.600499	No	No	None
col-80	Collagen	3.50726	0.0118575	2.17911	0.0197418	2.03365	0.0250908	1.39035	0.624766	1.29916	0.224037	1.07019	0.620252	No	No	None
acbp-1	Acyl-CoA binding protein	3.50375	0.00672991	2.66541	0.0366225	2.82412	0.000324628	1.2124	0.435074	1.31195	0.139891	0.924115	0.711288	No	No	None
F21A3.4	Dystrophin like	3.49247	0.0253407	4.23499	0.00400931	4.01503	0.0878747	1.94492	0.282631	1.78245	0.740773	1.09115	0.813264	No	No	None
F58D5.8	Unknown	3.48821	0.00839996	4.85666	0.0197501	5.21604	0.0466747	2.03242	0.409547	2.09547	0.496159	0.969908	0.935547	No	No	None
F26G1.5	Unknown	3.48513	0.0119161	2.98762	0.109903	1.79494	0.0703294	1.82289	0.702666	1.04836	0.175599	1.7388	0.280494	No	No	None
pcbd-1	Pterin carbinolamine dehydratase	3.47903	0.0422281	2.99085	0.0763329	2.77725	0.0112727	1.27513	0.661501	1.26835	0.379908	1.00534	0.986533	No	No	None
F21H7.5	Unknown	3.4769	0.0161937	7.90136	0.0634076	7.0404	0.0929297	4.23703	0.24084	4.21862	0.290146	1.00436	0.9937	No	No	None
F20D6.11	Oxidoreductase	3.46561	0.004738	2.41471	0.0123592	2.95961	0.0634229	0.991613	0.0654095	1.20365	0.518545	0.823837	0.5666	No	No	None
T01D1.4	Unknown	3.45353	0.0412831	3.30011	0.0205817	3.75871	0.0262197	1.3228	0.571246	1.66383	0.729559	0.795033	0.425662	No	No	None
nhr-115	Nuclear hormone receptor	3.453	0.0138387	2.13029	0.0260449	2.1754	0.0166224	1.03857	0.0737709	1.00348	0.0519884	1.03498	0.850225	No	No	None
Y37E11AL.2	Unknown	3.43143	0.0187855	6.69974	0.00679149	7.34102	0.0691463	2.85268	0.113166	3.06794	0.340308	0.929834	0.863135	No	No	None
dhs-9	Dehydrogenase	3.41694	0.00770152	2.47692	0.00615875	2.77118	0.000962563	0.991249	0.0349874	1.09403	0.0226063	0.906052	0.471221	No	No	None	Neurons	Intestine
bli-2	Collagen	3.41296	0.00272552	6.61778	0.0712802	4.17377	2.79376e-05	3.92819	0.262611	1.97042	0.0156964	1.99358	0.225747	No	No	None
col-73	Collagen	3.41282	0.00746578	2.96752	0.00760785	2.66409	0.00221407	1.42197	0.740368	1.32158	0.292209	1.07596	0.614037	No	No	None
F20G2.1	Dehydrogenase	3.40916	0.0179974	2.01452	0.0258496	2.4602	0.073104	0.828505	0.0181543	1.00576	0.211604	0.823762	0.530312	No	No	None
K06A5.3	Unknown	3.40688	0.0278075	5.1315	0.000779562	4.53984	0.0967194	2.44463	0.0285995	2.12261	0.570274	1.15171	0.698092	No	No	None
T09F5.10	Unknown	3.40299	0.0223448	5.27061	0.0751286	5.24837	0.099617	2.62495	0.401615	2.91155	0.392405	0.901566	0.848794	No	No	None
col-113	Collagen	3.38247	0.00621459	6.53241	0.0442776	5.75659	0.00750103	3.41728	0.233772	2.8097	0.116806	1.21624	0.610366	No	No	None
B0238.1	Carboxylesterase	3.37338	0.0363089	2.51755	0.00189537	3.22833	0.00638995	1.11774	0.131092	1.35011	0.618667	0.827894	0.308052	No	No	None
DC2.5	Dehydrogenase	3.37155	0.0499286	2.15339	0.00532928	2.40158	0.0083529	1.0724	0.104813	1.20459	0.305215	0.890265	0.400798	No	No	None
F40H6.1	Unknown	3.36719	0.0409476	5.15533	0.0147564	5.76692	0.0499516	2.21069	0.302313	2.12976	0.504518	1.038	0.92051	No	No	None
C56G3.1	G-protein coupled receptor	3.3647	0.0447258	2.31259	0.0722798	3.75294	0.00268847	1.4077	0.849431	2.30493	0.112282	0.610733	0.0901014	No	No	None
C29G2.6	Unknown	3.36184	0.00770919	2.74449	0.0205487	2.36958	0.029011	1.82579	0.434761	1.56292	0.850262	1.16819	0.507731	No	No	None
gst-26	Glutathione S-transferase	3.35937	0.0132461	3.599	0.0040446	3.712	0.00864482	1.5833	0.753382	1.53873	0.905307	1.02897	0.887695	No	No	None
Y57A10B.7	Unknown	3.3509	0.0218809	4.93795	0.0293142	5.02464	0.0546814	2.2748	0.355717	2.32385	0.426361	0.978896	0.958185	No	No	None
T05D4.1	Fructose-bisphosphate aldolase	3.33879	0.0238744	4.06747	0.0321672	4.14504	0.022423	1.70662	0.709055	1.78036	0.584324	0.958586	0.894883	No	No	None	Neurons				Muscle	Spermatheca
ZK622.1	Protein kinase	3.31313	0.0253915	5.64433	0.00468891	5.43156	0.0502829	2.33675	0.130102	2.18158	0.474232	1.07113	0.836959	No	No	None
H32C10.1	Unknown	3.30073	0.000786376	5.11094	0.0217326	4.82817	0.0700557	2.55942	0.24078	2.48592	0.406735	1.02956	0.943375	No	No	None
ZK550.5	Unknown	3.28922	0.0231453	6.31405	0.00212014	5.29442	0.0499393	3.5401	0.0341441	2.86949	0.296836	1.23371	0.513448	No	No	None	Neurons
Y37A1B.5	Unknown	3.28764	0.0241703	2.0585	0.0114804	2.40476	0.0202737	0.979691	0.0620199	1.16006	0.274799	0.844519	0.434594	No	No	None			Hypodermis
clec-265	Lectin	3.28613	0.0135209	3.85455	0.0378135	3.66983	0.160449	1.80838	0.62563	1.70519	0.840157	1.06051	0.908411	No	No	None
gst-36	Glutathione S-transferase	3.28574	0.0196929	2.42435	0.0239696	2.85412	0.0659457	1.19244	0.333165	1.57813	0.892244	0.755602	0.436946	No	No	None
C18B2.3	Unknown	3.28517	0.0417813	7.65053	0.0286337	5.21045	0.00372567	3.91651	0.163708	2.66778	0.0812536	1.46807	0.306758	No	No	None					Muscle
Y57G11C.14	Unknown	3.27074	0.0137041	4.19426	0.0239119	4.57018	0.0878093	1.75433	0.634255	1.97998	0.626075	0.886035	0.787222	No	No	None
B0496.1	Unknown	3.26872	0.025396	5.3375	0.000441246	5.30303	0.0511364	2.20551	0.0644873	1.97976	0.573674	1.11403	0.728216	No	No	None
Y54E10A.17	Unknown	3.26818	0.000161139	2.56741	0.104254	2.16296	0.0598275	1.6765	0.789983	1.4743	0.94156	1.13716	0.723249	No	No	None
M70.3	Unknown	3.26133	0.0141924	8.52355	0.0201213	7.22524	0.0831738	4.62906	0.113289	4.21655	0.274891	1.09783	0.840347	No	No	None
rol-6	Collagen	3.25914	0.0168764	19.6508	0.0666117	2.03494	0.325874	11.4216	0.1742	2.30147	0.500663	4.96273	0.107318	No	No	None			Hypodermis
R13A5.11	Protein phosphatase	3.25847	0.0189933	4.10812	0.0220557	4.45432	0.108534	2.16479	0.33152	2.28068	0.5315	0.949186	0.910293	No	No	None
ttr-7	Transthyretin	3.25318	0.00698036	3.155	0.134003	2.14704	0.0344976	2.02092	0.612178	1.2477	0.281216	1.61971	0.349672	No	No	None
R09A1.2	Unknown	3.23571	0.0327022	4.41204	0.0590147	4.9788	0.0729388	2.44106	0.39117	2.68958	0.377929	0.9076	0.83838	No	No	None
mif-2	Macrophage migration inhibitory factor like	3.23238	0.0317997	2.484	0.0321852	2.60605	0.0129613	0.99388	0.0953464	1.04568	0.0580776	0.950461	0.80708	No	No	None			Hypodermis		Muscle	Vulva
C33F10.8	Protein phosphatase	3.23035	0.0128315	5.66347	0.0638457	4.805	0.0268745	3.58553	0.258697	2.70016	0.230022	1.3279	0.537098	No	No	None
AC7.3	Unknown	3.2288	0.00635383	5.51922	0.0059917	5.90111	0.0652889	2.4206	0.153619	2.68534	0.376142	0.901413	0.7963	No	No	None
Y116F11B.14	Unknown	3.22378	0.00772886	5.47737	0.0331372	6.41442	0.0767516	3.31027	0.195541	3.12835	0.337979	1.05815	0.902455	No	No	None
C49F8.3	Unknown	3.21514	0.0210793	4.01795	0.0644473	2.35447	0.137734	1.77837	0.707313	0.968427	0.260563	1.83635	0.248151	No	No	None
D1086.9	Unknown	3.21265	0.0106703	4.13722	0.374299	7.41109	0.000215346	1.85433	0.85783	3.7965	0.00617697	0.488432	0.245425	No	No	None
E04F6.6	Unknown	3.20765	0.00683702	3.03164	0.0418186	2.56191	0.00698945	1.48798	0.979718	1.43376	0.77866	1.03781	0.892334	No	No	None
B0261.6	Unknown	3.20543	0.0356603	5.36877	0.0189204	5.84434	0.0528423	2.81643	0.192747	2.86452	0.312934	0.983212	0.965797	No	No	None
snf-5	Transporter	3.19764	0.00734358	8.48486	0.0768458	7.75987	0.0912197	4.4165	0.262611	4.41544	0.284146	1.00024	0.999668	No	No	None		Intestine
gst-27	Glutathione S-transferase	3.19295	0.0244777	3.30334	0.0115493	3.56628	0.0183746	1.41579	0.780946	1.57205	0.856622	0.900599	0.68208	No	No	None
Y66D12A.3	Unknown	3.17128	0.0297322	5.49931	0.0452702	4.97511	0.0620682	3.42961	0.222209	2.86107	0.320208	1.19872	0.686854	No	No	None
C24A11.1	Unknown	3.16599	0.0238926	3.68827	0.0218794	3.75191	0.0611445	2.24248	0.288161	2.21281	0.444091	1.01341	0.970738	No	No	None
Y34B4A.9	Unknown	3.1608	0.0128091	2.79879	0.0345805	2.82609	0.0352796	1.46896	0.94126	1.56144	0.88944	0.940773	0.84084	No	No	None
nlp-24	Peptide	3.14886	0.0340822	5.11807	0.0153368	3.3572	0.00641678	2.2728	0.275186	1.43256	0.803186	1.58653	0.155004	No	No	None	Neurons					Spermatheca
ZC412.5	Unknown	3.1448	0.022844	4.04511	0.00936643	4.43238	0.0479528	1.99967	0.324679	2.46192	0.352409	0.812241	0.568772	No	No	None
R11E3.1	Protein kinase	3.13502	0.005612	5.76283	0.0300965	5.735	0.0884802	3.43852	0.18012	3.30256	0.332387	1.04117	0.931527	No	No	None
W03D8.10	Unknown	3.12047	0.0360386	6.5135	0.0647029	6.42409	0.0809779	3.87771	0.251881	3.94517	0.278827	0.982902	0.973815	No	No	None
Y53F4B.23	Unknown	3.11596	0.0102774	3.50433	0.0107592	3.59231	0.00297014	1.99151	0.303658	2.06124	0.125723	0.96617	0.855999	No	No	None
K06A4.7	Unknown	3.10026	0.0103127	2.15774	0.112206	2.64821	0.0209049	1.0518	0.29176	1.28064	0.465481	0.821307	0.537563	No	No	None
C14H10.1	Unknown	3.09508	0.0209801	3.48022	0.013444	3.224	0.0133673	1.82258	0.463218	1.74158	0.550518	1.04651	0.84885	No	No	None
M70.2	Unknown	3.08805	0.00744975	4.0633	0.0191794	3.92973	0.035853	2.19553	0.29947	2.41253	0.30474	0.910051	0.775946	No	No	None
K08C9.5	Unknown	3.0876	0.000438414	4.15106	0.0445333	5.09935	0.0439492	2.58501	0.297723	3.1324	0.237928	0.825248	0.641754	No	No	None
T19D12.2	PHB depolymerase	3.07983	0.00590677	1.9659	0.0133235	2.60407	0.139852	0.991587	0.0469005	1.29782	0.742951	0.764037	0.531215	No	No	None
lmp-2	Lysosomal protein	3.06117	0.0412207	2.28705	0.0137447	2.34616	0.142769	1.18658	0.223413	1.23794	0.641056	0.958515	0.904932	No	No	None
F23C8.7	Protein kinase	3.04478	0.025388	4.74822	0.0286807	4.08673	0.0709815	3.02278	0.197602	2.75956	0.33648	1.09538	0.823631	No	No	None
F46G10.1	Unknown	3.0421	0.0324206	2.57351	0.0751427	2.60438	0.0336408	1.23657	0.560681	1.30958	0.591455	0.944253	0.860892	No	No	None
Y18D10A.21	Unknown	3.04096	0.0402198	5.09754	0.00582543	4.96295	0.110818	2.86476	0.0964766	2.79972	0.424872	1.02323	0.958209	No	No	None
F47B8.1	Unknown	3.0332	0.00802224	2.08685	0.0238506	2.44814	0.12392	1.14474	0.167088	1.62837	0.853162	0.703	0.401667	No	No	None
nas-33	Astacin protease	3.03098	0.0305037	4.03396	0.0285622	3.56692	0.0068002	2.65337	0.235266	2.05372	0.235005	1.29198	0.410378	No	No	None
W03F11.4	Protein phosphatase	3.02106	0.0254085	7.16358	0.0706667	7.60513	0.115997	5.20219	0.213554	4.74935	0.308975	1.09535	0.877061	No	No	None
K10C2.3	Aspartyl protease	3.01657	0.0122653	2.33614	0.00481522	2.22794	0.0137324	1.28596	0.323886	1.20733	0.258643	1.06513	0.709036	No	No	None
mlp-1	LIM domain	3.01066	0.0418606	3.5529	0.0505581	3.14072	0.00851504	1.5383	0.943968	1.29625	0.415423	1.18672	0.597127	No	No	None	Neurons	Intestine	Hypodermis		Muscle	Vulva, Spermatheca
F11E6.3	Unknown	3.00404	0.000603501	4.6899	0.050381	2.9299	0.00173943	3.13747	0.249721	1.88883	0.106966	1.66106	0.237899	No	No	None
mai-1	ATPase inhibitor	2.9911	0.0012408	3.12484	0.0146238	3.46703	0.000681906	1.47304	0.936696	1.66899	0.370025	0.882597	0.509387	No	No	None
C39H7.4	Unknown	2.9899	0.0329333	2.63867	0.00635247	3.15463	0.0365642	1.49162	0.975729	1.82956	0.579099	0.815288	0.482053	No	No	None
col-33	Collagen	2.98506	0.00962759	4.38517	0.0319601	3.14472	0.0174205	3.11647	0.183195	1.93044	0.321606	1.61438	0.201913	No	No	None
C14C10.1	Mitochondrial carrier protein	2.98361	0.0108934	4.46395	0.0439985	4.01944	0.0332917	1.99769	0.522946	2.04693	0.442226	0.975947	0.948288	No	No	None
F53B3.6	Unknown	2.97467	0.0176056	5.5047	0.0512594	4.30765	0.0216494	4.06414	0.199274	3.12292	0.14982	1.30139	0.530074	No	No	None
F42H11.1	Unknown	2.97177	0.00565818	5.3071	0.0295709	5.22227	0.0906277	2.94592	0.218566	2.77814	0.396962	1.06039	0.898589	No	No	None
H34I24.1	Unknown	2.956	0.0344799	5.05729	0.0299213	4.55448	0.0698321	2.42799	0.3146	2.30872	0.459973	1.05166	0.905023	No	No	None
Y47G6A.3	Unknown	2.93802	0.0107696	4.66312	0.0187816	5.10527	0.103716	2.47488	0.233777	2.72143	0.430788	0.909407	0.841921	No	No	None
C52A10.2	Carboxylesterase	2.93748	0.047539	2.35122	0.00357561	2.9585	0.00253524	1.08451	0.126527	1.3364	0.517949	0.811521	0.180815	No	No	None
clec-117	Lectin	2.9369	0.0470528	4.28273	0.0116771	3.62311	0.0450049	2.06334	0.304551	1.81127	0.640903	1.13917	0.677037	No	No	None
gly-8	Glycosyl transferases	2.93398	0.00183927	1.95006	0.0908179	2.08035	0.0334192	1.23967	0.419903	1.3441	0.474992	0.922305	0.709574	No	No	None
F15G9.1	Unknown	2.93349	0.0478379	4.64957	0.0263218	4.27866	0.000771545	2.40979	0.280254	2.25878	0.0232456	1.06686	0.798085	No	No	None	Neurons	Intestine	Hypdermis	Seam	Muscle	Gonad
gst-28	Glutathione S-transferase	2.93115	0.0250735	2.61025	0.0320154	2.56845	0.183597	1.23065	0.436975	1.2183	0.670603	1.01014	0.982026	No	No	None
C01B12.3	Unknown	2.92892	0.0325955	1.88598	0.0390401	2.04624	0.0712518	1.10875	0.205521	1.20715	0.452185	0.918484	0.755412	No	No	None			Hypodermis			Spermatheca	Excretory cell
F12D9.1	Unknown	2.92703	0.000153084	4.042	0.0933135	4.85773	0.0952096	3.44865	0.279582	4.74116	0.236578	0.727386	0.56295	No	No	None
F27C8.5	BTB domain	2.92097	0.00479003	5.83027	0.0162497	7.02592	0.0742908	3.69944	0.108295	3.88663	0.275204	0.951838	0.911309	No	No	None
H16D19.3	Zinc finger protein	2.91958	0.0413093	2.31894	0.0193042	2.46408	0.0375727	1.66548	0.644009	1.69674	0.677937	0.981576	0.938466	No	No	None				Seam cells
col-109	Collagen	2.91824	0.0012842	5.52799	0.0804862	3.98139	0.0123712	3.19591	0.327101	2.40419	0.186289	1.3293	0.544457	No	No	None
fbxa-196	F-box protein	2.91288	0.0286167	5.83162	0.0022294	5.65346	0.0412613	2.8446	0.0577386	2.63854	0.317008	1.07809	0.810729	No	No	None
col-171	Collagen	2.88792	0.00265324	3.80767	0.0164343	3.81234	0.00459112	2.53507	0.183629	2.40619	0.0979126	1.05356	0.826241	No	No	None
gsp-4	Protein phosphatase	2.88751	0.0233526	5.27481	0.00999608	5.12954	0.0844203	2.73208	0.145036	2.59965	0.422777	1.05094	0.904234	No	No	None		Intestine				Sperm	Socket cells
acbp-4	Acyl-CoA binding	2.88724	0.00209499	4.10196	0.00531864	3.83159	0.0523365	2.10342	0.198071	2.2303	0.417587	0.943109	0.858245	No	No	None
F42G8.9	Unknown	2.88376	0.0250065	4.02625	0.0050872	3.57804	0.0614231	2.04836	0.227489	2.01256	0.533956	1.01778	0.956779	No	No	None
K12H4.7	Unknown	2.88132	0.0378829	2.85319	0.0503808	3.41143	0.18462	1.6546	0.775213	2.20103	0.612285	0.751738	0.624745	No	No	None		Intestine
F58E6.1	SH2 domain	2.87732	0.0257204	7.73255	0.0502131	2.29522	0.308851	4.28543	0.207529	1.306	0.827441	3.28134	0.114832	No	No	None
Y51H4A.24	Unknown	2.87403	0.0201573	2.56132	0.01046	2.72868	0.0693735	1.40554	0.676449	1.46702	0.948189	0.95809	0.883799	No	No	None
K10C9.7	Unknown	2.86918	0.00292229	3.77496	0.00910255	2.98272	0.12502	2.00569	0.291801	2.09081	0.554078	0.959287	0.915482	No	No	None
sst-20	Sperm transcript	2.8686	0.0326718	4.00915	0.0111678	4.64433	0.0660114	2.47231	0.166907	2.76571	0.339442	0.893918	0.773062	No	No	None
M60.4	Unknown	2.86561	0.0424184	3.15234	0.0470974	3.03317	0.0952842	1.69618	0.727728	1.76316	0.726567	0.962009	0.924186	No	No	None
C26B9.5	Carboxypeptidase	2.86465	0.0167317	2.8575	0.0212063	2.9676	0.0435064	1.57341	0.854477	1.61901	0.821468	0.971838	0.925836	No	No	None
col-141	Collagen	2.85084	0.0042923	3.71738	0.0353688	3.78413	0.0447156	3.17575	0.157558	3.08529	0.199613	1.02932	0.93356	No	No	None
F32A5.2	Peroxidase	2.8405	0.0017374	6.47057	0.0726359	2.64046	0.0033323	4.04051	0.25707	1.62542	0.567254	2.48583	0.163638	No	No	None
dpy-5	Collagen	2.83747	0.0122756	5.01777	0.0436626	3.67539	0.0169011	4.46212	0.156279	2.72391	0.139567	1.63813	0.254371	No	No	None			Hypodermis
ras-2	Ras-like protein	2.83531	0.0294606	2.36939	0.0382713	2.20808	0.00424539	1.15598	0.332215	1.20529	0.206857	0.95909	0.847151	No	No	None
dpy-3	Collagen	2.82968	0.0262054	2.39356	0.0135023	2.2876	0.00750915	1.85264	0.296259	1.71267	0.364308	1.08173	0.581894	No	No	None
asp-6	Protease	2.82839	0.0383072	2.50827	0.00859583	3.0923	0.0110143	1.55712	0.846118	1.91159	0.373544	0.814572	0.351238	No	No	None
F16B4.4	Unknown	2.81761	0.001408	3.87801	0.136819	1.95033	0.00103936	2.06775	0.631468	0.921514	0.00311073	2.24386	0.238316	No	No	None
PDB1.1	Unknown	2.81643	0.00412486	1.92641	0.23794	2.92325	0.00037766	1.12596	0.511062	1.70329	0.186	0.66105	0.220727	No	No	None
C18H9.6	Unknown	2.81422	0.0372787	1.73216	0.120409	3.46718	0.304277	0.948648	0.131727	1.88722	0.809568	0.502669	0.460419	No	No	None
T28H10.2	Unknown	2.8123	0.0476484	4.38122	0.1218	1.68088	0.21973	3.32236	0.358686	1.28786	0.637031	2.57974	0.201221	No	No	None
Y49E10.18	Unknown	2.80302	0.0288226	2.33229	0.010073	2.03989	0.00838668	1.36304	0.592248	1.27664	0.309939	1.06768	0.692011	No	No	None
ZK180.5	Unknown	2.79229	0.0310802	5.8318	0.057705	5.16751	0.0575636	5.53418	0.169751	4.57446	0.184401	1.2098	0.687555	No	No	None
K08C9.1	Unknown	2.76896	0.0466087	5.00724	0.0057426	4.2689	0.069028	2.57789	0.115734	2.1714	0.485978	1.1872	0.612924	No	No	None
ttr-9	Transthyretin	2.75721	0.000916373	3.00301	0.0244797	3.24405	0.084152	2.11703	0.294348	1.80451	0.69248	1.17319	0.660362	No	No	None
btb-17	BTB protein	2.75686	0.00250265	1.96829	0.00444346	2.79691	0.00103472	1.2374	0.11524	1.70246	0.3071	0.726835	0.0403225	No	No	None
clec-74	Lectin	2.75109	0.0174026	2.43435	0.156759	2.72001	0.352897	1.77078	0.749676	1.81617	0.837156	0.975008	0.972665	No	No	None
F35E12.8	Unknown	2.74341	0.00215902	2.97364	0.109718	2.18325	0.0921468	1.91894	0.636404	1.41618	0.859655	1.35502	0.514632	No	No	None
F23C8.8	Protein kinase	2.73365	0.0360841	3.64919	0.0227325	3.56134	0.0679212	1.93064	0.448577	1.98534	0.561184	0.972449	0.940056	No	No	None
C11E4.2	Glutathione peroxidase	2.72814	0.0232318	1.98373	0.0636538	2.56688	0.0104416	1.28075	0.526934	1.53139	0.912875	0.836332	0.454609	No	No	None
T22C1.8	Protein phosphatase	2.71511	0.034203	4.52695	0.0983739	4.10864	0.116165	3.45629	0.311345	3.83258	0.299315	0.901818	0.85282	No	No	None
sulp-5	Transporter	2.71307	0.0128319	2.47487	0.0507784	1.81558	0.0864677	1.35757	0.735177	1.01536	0.159807	1.33704	0.381378	No	No	None							Excretory cell
Y41D4B.16	Unknown	2.70874	0.0300926	1.99396	0.0806597	2.16522	0.253762	1.18072	0.401414	1.27452	0.754655	0.9264	0.874451	No	No	None
Y18H1A.1	Unknown	2.69311	0.00628818	2.43175	0.000548868	2.00242	0.030548	1.81926	0.000705024	1.37021	0.636982	1.32772	0.0791563	No	No	None
T05A7.6	Casein kinase	2.69176	0.000843042	5.63335	0.0506445	6.41291	0.118633	3.80232	0.20885	3.44859	0.378681	1.10257	0.857123	No	No	None
F47H4.2	Unknown	2.6813	0.0248283	2.23981	0.137294	4.06864	0.000633994	1.03748	0.314615	1.42856	0.652963	0.726241	0.277802	No	No	None
ZC123.1	Unknown	2.67669	0.0192203	2.27559	0.124252	1.81369	0.240651	1.37615	0.814625	1.12934	0.485922	1.21854	0.659841	No	No	None			Hypodermis
F22B8.6	Cystathione gamma-lyase like	2.67512	0.0112262	1.95697	0.0492272	2.09146	0.181859	1.25272	0.355914	1.31252	0.743312	0.954442	0.89692	No	No	None
mlc-3	Myosin light chain	2.67397	0.0307302	4.60371	0.0072441	4.73835	0.0022754	2.52252	0.139227	2.47488	0.0748995	1.01925	0.924618	No	No	None					Muscle		Pharynx
Y7A5A.1	Unknown	2.66838	0.0162382	2.78987	0.00980888	3.45497	0.000295575	1.91778	0.322255	2.54469	0.0142437	0.753641	0.10594	No	No	None
gst-42	Glutathione S-transferase	2.66706	0.010522	1.81573	0.0317709	2.32913	0.0130615	1.14847	0.16865	1.45714	0.874981	0.788163	0.261554	No	No	None		Intestine
ent-3	Nucleoside transporter	2.66696	0.0161123	4.76307	0.0401046	4.07	0.0687112	2.77301	0.270736	2.65737	0.349626	1.04352	0.920604	No	No	None
grl-7	Hedgehog-like	2.6612	0.017436	4.6358	0.097028	2.31052	0.138119	2.65737	0.420744	1.34519	0.791704	1.97546	0.278087	No	No	None		Intestine	Hypodermis	Seam
C16A11.7	Unknown	2.6489	0.02376	4.73482	0.0283179	4.26238	0.0871114	2.6897	0.23979	2.65263	0.390719	1.01398	0.974464	No	No	None
Y18H1A.11	Phosphocholine cytidylyltransferase	2.62829	0.000183311	2.87712	0.0120935	3.10334	0.00667649	1.62903	0.709034	1.72514	0.487845	0.944289	0.784566	No	No	None
C47E8.1	Unknown	2.62779	0.0113309	3.96352	0.0140049	3.43649	0.116135	2.07865	0.313659	2.10157	0.556766	0.989093	0.978445	No	No	None
lys-8	Lysozyme	2.62746	0.0254007	1.99177	0.0704972	2.89855	0.0440684	1.03328	0.17627	1.55342	0.910076	0.665167	0.257151	No	No	None		Intestine					Pharynx
col-152	Collagen	2.62564	0.0146044	3.42191	0.0241608	3.18296	0.00142011	2.38858	0.243281	1.80284	0.246915	1.3249	0.301613	No	No	None
ZC581.2	Protein kinase	2.61681	0.00495187	6.06828	0.0136664	5.77788	0.0730824	2.85008	0.161567	3.19267	0.316388	0.892694	0.794374	No	No	None
C08H9.14	Chitinase	2.60715	0.0314304	2.54618	0.0903134	2.28783	0.0632746	1.43401	0.906528	1.32671	0.675774	1.08088	0.833161	No	No	None
grd-3	Hedgehog-like	2.60671	0.00707028	3.30812	0.0283269	3.5445	0.0287904	2.21663	0.308946	2.38391	0.268598	0.929831	0.817491	No	No	None				Seam
C56C10.6	Casein kinase	2.59329	0.0214449	2.85587	0.00435047	2.4463	0.052795	2.07449	0.156514	1.69091	0.718547	1.22685	0.421333	No	No	None
scrm-5	Phospholipid scramblase	2.58694	0.0287999	3.99536	0.0160848	4.13665	0.0600927	2.92762	0.140668	2.85488	0.297903	1.02548	0.945216	No	No	None
tag-164	Unknown	2.58202	0.0243853	4.5325	0.024897	4.09385	0.0442944	2.60698	0.235948	2.69767	0.280241	0.96638	0.925196	No	No	None
lec-3	Lectin	2.57015	0.0135239	3.63535	0.0627608	3.13728	0.00577768	2.18786	0.45509	1.76593	0.415734	1.23893	0.554204	No	No	None
T19C3.1	Unknown	2.559	0.0367764	3.04598	0.0552403	2.46695	0.0172666	2.30877	0.358692	1.84982	0.417382	1.2481	0.506976	No	No	None
clec-143	Lectin	2.55842	0.000691927	2.4215	0.0610303	2.75356	0.236851	1.6009	0.842474	1.95439	0.719075	0.819133	0.731596	No	No	None
col-34	Collagen	2.55805	0.00251416	2.66805	0.0276211	3.06025	0.00252671	1.98931	0.375216	2.00859	0.129464	0.990402	0.964804	No	No	None
T11G6.3	Bacterial regulatory protein UHPC like	2.55596	0.0291601	2.05909	0.0864987	1.76993	0.127413	1.54276	0.927963	1.35868	0.720452	1.13548	0.695112	No	No	None
T20D3.2	Unknown	2.5432	0.0216793	2.38042	0.0270268	2.63756	0.0582343	1.2429	0.409051	1.41507	0.853624	0.878326	0.679212	No	No	None
T20D4.12	Unknown	2.54107	0.0491764	2.92365	0.0686556	1.77583	0.0319025	1.71746	0.74113	0.960817	0.077695	1.78751	0.18194	No	No	None
Y37D8A.5	Unknown	2.54048	0.0108859	5.84167	0.0304314	5.48804	0.0529527	3.6428	0.166463	3.5042	0.237171	1.03955	0.925477	No	No	None
ugt-47	UDP-glucuronosyltransferase	2.53349	0.0448511	2.70147	0.00965728	3.35055	0.0605646	1.50614	0.981817	1.86056	0.614183	0.80951	0.543037	No	No	None
C55C3.3	Unknown	2.53346	0.00607897	7.87216	0.036426	9.38042	0.0589958	6.10857	0.129988	7.79371	0.16335	0.783783	0.622386	No	No	None
Y71G12B.22	Unknown	2.5283	0.0185585	4.2727	0.0448167	4.39756	0.0949593	2.81675	0.264676	2.70987	0.399776	1.03944	0.934029	No	No	None
T28F3.8	Unknown	2.52479	0.0184767	2.30293	0.0124381	2.49913	0.100357	1.5258	0.914894	1.66982	0.79345	0.913752	0.783056	No	No	None
F55F3.2	Carboxylesterase	2.52189	0.040623	2.50543	0.0484942	3.28441	0.233894	1.50314	0.994564	2.00127	0.722914	0.751095	0.656846	No	No	None
pcp-2	Carboxypeptidase	2.52079	0.00967475	2.90873	0.00576998	2.99318	0.157362	1.68731	0.536544	1.79412	0.760996	0.940466	0.888244	No	No	None
Y48G8AL.12	Unknown	2.52046	0.00948447	3.24502	0.0544916	2.47997	0.0451823	2.05981	0.473487	1.56491	0.88776	1.31625	0.469009	No	No	None
C30A5.4	Protein phosphatase	2.50472	0.0350081	3.43153	0.0253562	3.41746	0.0932928	2.29467	0.271134	2.29643	0.465091	0.999237	0.998483	No	No	None
wht-6	Transporter	2.50244	0.0213161	5.15729	0.0277835	4.80622	0.0951738	3.00429	0.202073	3.07359	0.352837	0.977453	0.96058	No	No	None		Intestine
Y34B4A.6	Unknown	2.50215	0.0244499	2.9204	0.0281477	3.0646	0.0681599	2.10122	0.344466	2.38029	0.366943	0.882758	0.731125	No	No	None
ZK970.8	Unknown	2.491	0.0437039	3.05073	0.0467343	2.81712	0.0738695	2.1168	0.397295	2.24973	0.408897	0.940913	0.870834	No	No	None
Y45F10B.2	Unknown	2.48209	0.0441567	3.22247	0.0259926	2.90511	0.0912905	1.98837	0.423184	2.14133	0.494059	0.928565	0.846969	No	No	None
Y37E11AM.2	Unknown	2.47867	0.0395373	3.34912	0.0596512	3.58357	0.0130797	2.32912	0.357609	2.41473	0.173477	0.964546	0.90845	No	No	None
Y71F9B.13	Unknown	2.46359	0.0100508	2.161	0.0546892	2.03966	0.0475686	1.93013	0.418643	1.82739	0.416577	1.05622	0.827305	No	No	None
F43G6.11	Unknown	2.46302	0.0499943	1.99153	0.048451	2.94189	4.43355e-05	1.34746	0.672885	1.9466	0.0573244	0.692214	0.0662928	No	No	None
F56D5.6	Unknown	2.46237	0.0352367	2.03573	0.0019511	2.0125	0.00144679	1.08382	0.00660315	1.06028	0.00176782	1.0222	0.691136	No	No	None
col-54	Collagen	2.45485	0.0453191	3.67101	0.023463	3.14982	0.00497399	2.58879	0.203131	2.0541	0.194065	1.2603	0.39204	No	No	None
T08H10.1	Aldose reductase	2.44623	0.0444427	2.53579	0.0450014	3.21746	0.0111424	1.79952	0.584035	2.3496	0.170698	0.765884	0.341493	No	No	None
F37A8.2	Unknown	2.44334	0.0221688	2.28972	0.00612755	2.80462	0.0945835	2.50983	0.0535954	2.45672	0.38124	1.02162	0.947739	No	No	None
C03C10.2	Protein kinase	2.44102	0.0476802	3.65648	0.00744942	3.68717	0.0682776	1.68096	0.618483	1.59804	0.883575	1.05189	0.881365	No	No	None
aqp-4	Aquaglyceroporin	2.43487	0.0288602	1.8919	0.00602071	2.41277	0.0477802	1.14304	0.0591864	1.44328	0.892074	0.791979	0.390262	No	No	None		Intestine
T28F4.3	Protein phosphatase	2.42826	0.0226856	5.26521	0.0605294	5.05165	0.0958637	3.10071	0.290773	2.90292	0.385887	1.06813	0.897689	No	No	None
ctl-2	Catalase	2.42259	0.0290386	2.09227	0.0307779	2.79561	5.27853e-05	1.48775	0.972184	2.04548	0.0217121	0.727335	0.0829696	No	No	None
F47B7.1	Unknown	2.41753	0.0214926	2.29675	0.0662758	2.03936	0.0654169	1.8023	0.595857	1.76765	0.600858	1.0196	0.951098	No	No	None
C05D2.8	Unknown	2.41708	0.0330496	1.74124	0.0140184	2.01233	0.14771	1.208	0.216689	1.38518	0.836993	0.872095	0.683393	No	No	None
sfxn-1.3	Transporter	2.40963	0.045967	2.15311	0.00449865	2.03262	0.0951057	1.44668	0.809457	1.34757	0.746658	1.07355	0.780586	No	No	None
Y82E9BR.4	Unknown	2.40098	0.0299282	2.19223	0.0408498	1.51608	0.00270729	1.55091	0.880939	1.10885	0.00281525	1.39867	0.141404	No	No	None
fipr-16	Fungus-induced protein	2.39708	0.0100912	2.4567	0.0170135	2.86222	0.0221684	1.36547	0.645624	1.63343	0.744442	0.83595	0.489336	No	No	None
tag-212	Synaptobrevin	2.38866	0.0310365	3.62197	0.0294616	2.99129	0.0722774	2.07279	0.399321	2.20281	0.427848	0.940974	0.868683	No	No	None
C55A6.11	Unknown	2.38415	0.0120535	1.72489	0.0377063	2.27232	0.00450424	1.1422	0.185613	1.63099	0.573826	0.700309	0.0854964	No	No	None
C24D10.1	Unknown	2.37509	0.00812656	3.98585	0.0787255	3.98576	0.0880573	2.7428	0.35026	2.78327	0.356481	0.985462	0.975972	No	No	None
F14H3.12	Unknown	2.37193	0.000826208	1.82015	0.151088	1.83078	0.140286	1.23762	0.554832	1.1914	0.464648	1.03879	0.917543	No	No	None
col-45	Collagen	2.36366	0.0302067	1.64845	0.0568618	1.65196	0.0189391	1.39028	0.628011	1.30339	0.245792	1.06666	0.645098	No	No	None
lec-8	Lectin	2.36247	0.0464579	1.68892	0.110282	2.49226	0.00174016	1.20655	0.416118	1.8953	0.0884276	0.6366	0.0471839	No	No	None
ZC317.6	Unknown	2.35005	0.00938475	3.09379	0.113097	2.82541	0.0999332	1.86172	0.679291	1.73519	0.746626	1.07292	0.88174	No	No	None
Y48C3A.3	Unknown	2.34947	0.0319423	2.56367	0.0354626	2.78835	0.0109689	1.66765	0.714726	1.88674	0.347131	0.883878	0.628349	No	No	None
kin-14	Protein kinase	2.34806	0.0179441	2.4846	0.00568121	2.3512	0.090704	1.76261	0.389255	1.70336	0.746171	1.03478	0.907527	No	No	None
M01A12.3	Unknown	2.34456	0.0036399	2.57107	0.0174378	2.16522	0.000115743	2.07347	0.26114	1.86047	0.0227287	1.11449	0.550884	No	No	None
C42D4.13	Unknown	2.34454	0.0318865	2.30275	0.135979	1.22013	0.398945	1.62237	0.859065	0.887324	0.0789434	1.82839	0.225168	No	No	None
ZK550.6	Unknown	2.33051	0.00730935	1.73676	0.330982	2.56753	0.00411163	1.19254	0.638923	1.89307	0.2026	0.629946	0.228454	No	No	None		Intestine
rhr-1	Blood group RH(D) polypeptide	2.32802	0.00458341	3.56181	0.0315504	3.23363	0.0127643	2.94327	0.181855	2.62222	0.123006	1.12243	0.695863	No	No	None	Neurons	Intestine	Hypodermis	Seam		Spermatheca, Vulva
C54E4.2	Unknown	2.32704	0.0313973	3.68147	0.0298112	3.18691	0.0028563	2.66128	0.224777	2.28134	0.0986065	1.16654	0.579187	No	No	None
R07E5.6	Coiled-coil protein	2.32671	0.0345353	4.45506	0.058249	5.10702	0.0906615	3.90983	0.203479	3.71844	0.292318	1.05147	0.919079	No	No	None
mup-2	Troponin-like	2.3198	0.0499545	5.33663	0.00752706	4.01708	0.000392913	3.57188	0.0675715	2.43407	0.00369831	1.46745	0.120535	No	No	None
T23B3.5	Unknown	2.31348	0.00158428	3.66602	0.113358	3.70876	0.0726934	3.79774	0.279041	3.1036	0.275848	1.22366	0.694194	No	No	None
R01B10.3	Unknown	2.30934	0.0336372	2.03275	0.0218745	2.81564	1.93525e-05	1.24798	0.323705	1.77955	0.00449978	0.701287	0.0325487	No	No	None
T08G11.2	Sperm protein	2.30742	0.00702546	5.59783	0.0143878	5.3101	0.0788492	3.13629	0.133171	2.83946	0.367252	1.10454	0.81048	No	No	None
F56F10.1	Peptidase	2.30489	0.0409766	2.61855	0.00846793	2.76731	0.0522561	1.51671	0.946747	1.51179	0.980364	1.00325	0.990408	No	No	None
gpd-3	Glyceraldehyde 3-phosphate dehydrogenase	2.29638	0.015734	2.67444	0.0193447	2.9073	2.82776e-06	1.6851	0.645631	1.74037	0.0569843	0.968246	0.851414	No	No	None	Neurons	Intestine	Hypodermis		Muscle
Y38H6C.15	Unknown	2.29525	0.00792704	3.56817	0.00874857	3.5431	0.11274	2.22731	0.188966	2.25453	0.511955	0.987928	0.976135	No	No	None
T07E3.2	Unknown	2.28922	0.0325281	3.03064	0.00542196	3.48463	0.0543729	1.72528	0.409127	1.6824	0.768893	1.02549	0.93156	No	No	None
col-84	Collagen	2.2884	0.0171569	4.6285	0.0570849	3.14461	0.00605065	3.52129	0.229672	2.36716	0.110821	1.48756	0.346785	No	No	None
Y73F8A.15	Unknown	2.28547	0.0174626	3.15108	0.0119029	3.11157	0.108702	1.88987	0.339852	2.17793	0.515815	0.867737	0.723073	No	No	None
F17A9.4	Unknown	2.28451	0.0427403	1.50087	0.0428455	1.68089	0.128849	1.01901	0.0193239	1.09223	0.249285	0.932959	0.76608	No	No	None
C49C8.5	Unknown	2.28144	0.0497232	1.89613	0.127639	1.55287	0.41177	1.3408	0.720266	1.07272	0.45739	1.24991	0.619094	No	No	None		Intestine
K02F6.2	Unknown	2.27965	0.0132373	4.70928	0.00192787	3.96124	0.0879277	2.95293	0.0372007	2.31091	0.471035	1.27782	0.478813	No	No	None
grd-13	Hedgehog-like	2.27586	0.00481443	2.82513	0.0100146	2.61158	0.0183445	2.05005	0.226239	1.76167	0.523802	1.1637	0.505707	No	No	None		Intestine		Seam
F47B3.1	Protein phosphatase	2.27313	0.0381737	4.11456	0.0486762	3.34089	0.0896336	2.59729	0.311789	2.38763	0.426619	1.08781	0.847486	No	No	None
Y57A10C.6	3-keto-acyl-CoA thiolase	2.26495	0.00694988	2.43612	0.0254394	3.16993	1.5358e-05	1.99656	0.337619	2.75457	0.000509737	0.72482	0.0898424	No	No	None
C10C6.3	Unknown	2.26424	0.00726699	3.80655	0.0440325	3.97661	0.104022	2.52617	0.299516	2.3283	0.487618	1.08499	0.857247	No	No	None
Y57G11B.7	Unknown	2.25674	0.0162047	3.03078	0.0164773	3.19242	0.080459	2.55004	0.135061	2.67634	0.332233	0.95281	0.893123	No	No	None
clec-67	Lectin	2.2433	0.0255477	2.72111	0.10909	2.2674	0.261165	2.09906	0.524368	1.81093	0.775683	1.1591	0.787899	No	No	None		Intestine
T22C1.9	Unknown	2.23912	0.0245948	2.77068	0.0243566	2.46805	0.101301	1.65458	0.714727	1.83126	0.634327	0.90352	0.768356	No	No	None
F41B4.3	Unknown	2.23374	0.0250046	3.04046	0.0629541	3.44369	0.0803192	2.30673	0.367635	2.94202	0.299078	0.784061	0.584265	No	No	None
F53F1.4	Cuticlin	2.23255	0.0100738	2.7868	0.0431952	1.83872	0.00351857	1.86084	0.521625	1.41581	0.569152	1.31433	0.327702	No	No	None
F52H2.3	Unknown	2.23222	0.045222	1.98179	0.0803946	1.92279	0.0785055	1.3135	0.636548	1.45093	0.90001	0.905282	0.743074	No	No	None
C14A4.13	Protein kinase	2.22287	0.00480864	2.90642	0.102207	3.55692	0.120464	2.64076	0.358045	2.59587	0.431676	1.0173	0.972893	No	No	None
ttr-41	Transthyretin	2.20374	0.00239572	1.81115	0.0740463	2.18836	0.0116144	1.44673	0.882936	1.91539	0.130787	0.755318	0.193031	No	No	None
dhs-18	Alcohol dehydrogenase	2.2015	0.00962977	1.84158	0.0522685	2.23652	0.000803482	1.25249	0.424627	1.66229	0.289254	0.75347	0.148301	No	No	None
srx-9	Receptor	2.19353	0.0296682	5.47061	0.00811263	3.77882	0.0252186	5.11567	0.0459743	3.14502	0.149961	1.6266	0.141355	No	No	None	Neurons	Intestine
gta-1	4-aminobutyrate aminotransferase	2.19274	0.00105185	1.95536	0.0598971	2.20861	0.000139732	1.49024	0.979752	1.71976	0.0113162	0.866539	0.45146	No	No	None	Neurons				Muscle
F38B6.4	Phosphoribosylglycinamide synthetase	2.19075	0.0229683	1.96269	0.0795394	2.43228	0.000193865	1.24901	0.516786	1.49769	0.981708	0.833958	0.394095	No	No	None		Intestine
F42A9.7	Unknown	2.18313	0.000530176	2.92371	0.0147059	3.30725	0.0759463	2.48584	0.127137	2.56545	0.351821	0.968969	0.928571	No	No	None
F57F4.1	Unknown	2.18068	0.0220402	4.13729	0.00314033	3.09078	0.0783194	3.15188	0.0385118	3.13236	0.250601	1.00623	0.98474	No	No	None
T06C10.3	Unknown	2.1639	0.0397689	3.85741	0.0285866	3.66394	0.0817587	2.48993	0.259645	2.47136	0.402406	1.00751	0.985205	No	No	None
F47G6.3	Unknown	2.15643	0.020709	4.24262	0.0714736	5.46121	0.107523	2.76675	0.33997	2.92106	0.409581	0.947174	0.919712	No	No	None
M04C9.1	Unknown	2.15321	0.0174472	1.70918	0.115448	1.48087	0.12632	1.40174	0.780821	1.12738	0.151538	1.24336	0.398724	No	No	None
R53.5	Unknown	2.14615	0.0123542	1.49194	0.0281724	1.89111	0.00659639	1.41781	0.554409	1.84009	0.218396	0.770512	0.0828247	No	No	None	Neurons	Intestine	Hypodermis		Muscle		Coelomocytes
F32A5.4	Unknown	2.14479	0.0138291	2.39053	0.0622145	2.43645	0.000332309	1.829	0.580781	1.85453	0.0502409	0.986236	0.954312	No	No	None
Y59E9AR.2	Unknown	2.13462	0.00527038	2.95239	0.0110227	3.32214	0.0553166	2.34094	0.151658	2.4511	0.329817	0.955059	0.88585	No	No	None
F22F4.1	Unknown	2.13199	0.0164562	1.69524	0.101103	1.27615	0.492971	1.14325	0.258948	1.07344	0.334209	1.06504	0.847895	No	No	None
snb-5	Synaptobrevin	2.12777	0.0201156	2.51617	0.00356663	2.33286	0.0451342	1.99395	0.0879443	1.56693	0.87206	1.27252	0.254201	No	No	None
Y23H5A.8	Unknown	2.12556	0.00160959	2.13506	0.0181628	2.92464	0.0031769	1.62018	0.693702	2.08521	0.122824	0.776988	0.19765	No	No	None
nhr-62	Nuclear hormone receptor	2.12532	0.0270412	2.23002	0.000742264	2.72308	0.00253503	1.9774	0.045226	2.37034	0.0491162	0.834229	0.159067	No	No	None		Intestine					Pharynx
unc-60	Actin depolymerizing factor	2.12464	0.0481476	4.39868	0.118078	4.1283	0.0217965	4.01218	0.298817	4.06565	0.0965531	0.986849	0.977219	No	No	None		Intestine			Muscle	Germline, Vulva, Spermatheca
F07F6.1	Unknown	2.12277	0.00320623	3.46943	0.0365017	2.83031	0.100004	2.50798	0.256441	2.23214	0.451656	1.12357	0.765011	No	No	None
T10E9.9	Acyl-CoA dehydrogenase	2.1209	0.00106575	3.36518	0.0196001	2.91297	0.114894	2.07125	0.332715	2.28511	0.448465	0.90641	0.801883	No	No	None
C28D4.8	Unknown	2.11961	0.044113	2.83357	0.010517	2.65449	0.0137748	2.30111	0.153193	2.15185	0.200318	1.06936	0.744062	No	No	None
C06A5.2	Unknown	2.11731	0.00978598	3.10392	0.00427787	3.36672	0.120141	2.6739	0.0532384	2.73146	0.399973	0.978924	0.95759	No	No	None
T14A8.2	Unknown	2.09942	0.00249588	1.93906	0.0300356	2.23291	0.132984	1.44742	0.850106	1.55327	0.931853	0.931854	0.83809	No	No	None
F28H1.4	Unknown	2.09803	0.0139782	2.36877	0.102776	1.60333	0.0118532	1.73225	0.729675	1.16559	0.0854778	1.48615	0.306384	No	No	None
F20G2.3	Unknown	2.09408	0.0102045	1.51789	0.0306414	1.62733	0.0370256	1.63092	0.433023	1.62459	0.639175	1.0039	0.978011	No	No	None
F13E9.8	Unknown	2.09267	0.0240035	3.31974	0.01312	2.56979	0.045196	2.77434	0.11542	2.3852	0.203895	1.16315	0.559116	No	No	None
Y39F10C.1	Unknown	2.09021	0.0029819	2.98342	0.0175403	2.78944	0.00722995	2.45735	0.167274	2.01639	0.196927	1.21869	0.405392	No	No	None
C18E9.8	Unknown	2.07693	0.0165276	4.04806	0.0400212	3.70046	0.0472566	3.88152	0.152565	3.76618	0.164263	1.03062	0.936436	No	No	None
smf-3	Transporter	2.07148	0.00901235	1.656	0.0189196	1.8594	0.182911	1.20802	0.155373	1.32113	0.736737	0.914384	0.78771	No	No	None		Intestine
R12B2.3	Unknown	2.06907	0.011973	3.61511	0.028809	3.13778	0.118294	2.29891	0.279675	2.40747	0.442977	0.954905	0.91208	No	No	None
F47B3.4	Unknown	2.06227	0.018121	3.73344	0.0817796	3.27076	0.121068	2.63876	0.366343	2.33125	0.481058	1.13191	0.802821	No	No	None
snf-11	Transporter	2.0591	0.0398922	1.69097	0.118701	1.7939	0.0569313	1.34165	0.68323	1.23902	0.425519	1.08283	0.768207	No	No	None	Neurons
cah-4	Carbonic anhydrase	2.0403	0.00961617	1.69435	0.141816	2.19153	0.0332906	1.27314	0.5753	1.62851	0.74253	0.781786	0.415865	No	No	None
Y24D9B.1	Unknown	2.03279	0.0323967	3.32629	0.0294395	3.564	0.0327782	2.85317	0.180226	3.18377	0.165766	0.896162	0.739852	No	No	None
fipr-21	Collagen	2.02202	0.0360184	2.58272	0.110765	1.50354	0.0695336	2.15021	0.494153	1.17495	0.179725	1.83004	0.210836	No	No	None
col-2	Collagen	2.02127	0.0121515	3.73452	0.0379419	3.06681	0.0200846	2.94804	0.210284	2.14573	0.273152	1.37391	0.370474	No	No	None
C18E3.1	Unknown	2.01452	0.00238692	2.62833	0.00924673	3.02402	0.140761	2.40483	0.109092	2.59286	0.436889	0.927481	0.859402	No	No	None
C07G1.6	Unknown	2.01411	0.0207766	2.07138	0.0416878	2.16189	0.193662	1.64839	0.700065	1.8355	0.677218	0.898062	0.780015	No	No	None
col-44	Collagen	2.00869	0.0367247	4.6522	0.075896	2.68674	0.000663902	4.05689	0.235011	2.2164	0.0291017	1.8304	0.242701	No	No	None
Y116A8C.23	Unknown	2.00468	0.00422565	3.97281	0.0504395	3.93323	0.077052	3.31832	0.211458	3.06583	0.296234	1.08236	0.856457	No	No	None
ldh-1	Lactate dehydrogenase	1.99905	0.04217	1.6029	0.0563691	1.86627	0.0136584	1.16901	0.26076	1.39251	0.667497	0.8395	0.370489	No	No	None	Neurons		Hypodermis			Vulva
fbxa-88	F-box protein	1.9965	0.0390332	2.01407	0.0454942	1.86467	0.00472517	1.64192	0.73712	1.45229	0.809129	1.13057	0.570411	No	No	None
C23H3.2	Unknown	1.99541	0.0321109	2.26872	0.0336053	1.98337	0.0147997	1.8764	0.41683	1.57795	0.738678	1.18914	0.440055	No	No	None
