# Supplementary material for: Co-Regulation of the DAF-16 Target Gene, cyp-35B1/dod-13, by HSF-1 in C. elegans Dauer Larvae and daf-2 Insulin Pathway Mutants
Source: PLoS One. 2011 Mar 9;6(3):e17369. doi: 10.1371/journal.pone.0017369 (PMC3052305; doi:10.1371/journal.pone.0017369)
Supplement: Table S3 — 10.1371/journal.pone.0017369.s003 Expression of stress response genes in age-1(mg44), CY262 and CY251. mRNA expression levels were obtained from microarray data for genes annotated as heat-shock protein, glutathione S-transferase, catalase, superoxide dismutase, lysozyme or metallothionein. Expression levels in age-1(mg44), CY262 and CY251 are shown as fold-change relative to wildtype. (XLS) [file pone.0017369.s003.xls]

## Sheet: Stress response genes
Gene family	Sequence Name	Gene name	mg44 vs N2		CY262 vs N2		CY251 vs N2
			Fold-chng	p value	Fold-chng	p value	Fold-chng	p- value
Heat shock proteins	F26D10.3.2	hsp-1	0.249505	<0.001	0.363636	<0.001	0.398999	<0.001
	C15H9.6.3	hsp-3	0.662154	0.248013	0.728402	0.248013	0.784775	0.331568
	F43E2.8.3	hsp-4	0.388108	0.00821009	0.443593	0.00821009	0.597563	0.10178
	C37H5.8.1	hsp-6	0.481081	0.769802	0.664362	0.769802	0.824249	0.74391
	C14B9.1.1	hsp-12.2	1.79698	0.0139103	1.28254	0.0139103	1.13676	0.0935835
	F38E11.1	hsp-12.3	5.70736	<0.001	4.65654	<0.001	4.75127	<0.001
	F38E11.2	hsp-12.6	0.769299	0.413929	1.47461	0.413929	0.478845	0.288913
	T27E4.8	hsp-16.1	3.98395	0.622812	0.585402	0.622812	0.568067	0.519534
	Y46H3A.3	hsp-16.2	5.18387	0.703261	0.77241	0.703261	0.499161	0.281079
	Y46H3A.2	hsp-16.41	3.506	0.413195	0.413653	0.413195	0.427533	0.45035
	T27E4.3	hsp-16.48	3.71515	0.446414	0.402037	0.446414	0.442379	0.492255
	F52E1.7b	hsp-17	5.71583	0.00291753	3.04436	0.00291753	3.53734	0.0238624
	C09B8.6a.1	hsp-25	1.29232	<0.001	1.94638	<0.001	2.08767	<0.001
	C14F11.5.2	hsp-43	0.71032	0.381444	0.885669	0.381444	1.18519	0.272669
	Y22D7AL.5.1	hsp-60	0.482703	0.884526	0.752649	0.884526	0.985979	0.760956
	C12C8.1	hsp-70	2.21668	0.283013	0.461325	0.283013	0.499688	0.199503
	Y53C10A.12	hsf-1	0.294276	<0.001	0.315806	<0.001	0.426706	0.0023177
Glutathione S-transferase	R107.7	gst-1	1.4835	0.588142	0.927483	0.588142	1.16597	0.229969
	K08F4.6	gst-2	0.857928	0.90482	0.656679	0.90482	0.730606	<0.001
	K08F4.11.1	gst-3	3.20611	<0.001	2.3091	<0.001	1.7323	0.00472247
	K08F4.7	gst-4	3.84898	<0.001	1.35283	<0.001	1.49957	0.132519
	R03D7.6	gst-5	2.81206	<0.001	2.70698	<0.001	3.46563	<0.001
	F11G11.3	gst-6	6.39917	<0.001	3.16045	<0.001	3.59656	0.0168146
	F11G11.2	gst-7	1.05268	0.014503	0.578693	0.014503	0.630348	0.02128
	F11G11.1	gst-8	1.06612	0.0460795	0.621711	0.0460795	0.718637	0.0537896
	R05F9.5a	gst-9	1.10337	0.710812	0.717304	0.710812	1.03553	0.550806
	Y45G12C.2	gst-10	5.96258	<0.001	2.18006	<0.001	3.51035	<0.001
	R11G1.3	gst-11	0.765862	0.801254	0.747356	0.801254	0.922677	0.24297
	F37B1.2	gst-12	1.88071	<0.001	1.08539	<0.001	1.31685	0.0102479
	T26C5.1	gst-13	4.59371	<0.001	3.14888	<0.001	3.07723	<0.001
	F37B1.3	gst-14	1.90031	0.00192005	1.01656	0.00192005	1.20726	0.0405793
	F37B1.4	gst-15	4.27189	<0.001	4.35817	<0.001	3.37655	<0.001
	F37B1.5	gst-16	2.87825	<0.001	1.8573	<0.001	2.55434	0.00326248
	F37B1.8	gst-19	1.52305	<0.001	2.68672	<0.001	3.4962	0.000875296
	Y48E1B.10	gst-20	5.46788	<0.001	3.46522	<0.001	5.32567	<0.001
	ZK697.6	gst-21	0.72763	0.55126	0.792617	0.55126	0.792831	0.789748
	F21H7.1	gst-22	1.91781	<0.001	2.55432	<0.001	2.28361	<0.001
	F37B1.1	gst-24	2.66208	0.0076562	1.30626	0.0076562	1.92931	0.132377
	Y53F4B.29	gst-26	3.35937	<0.001	3.599	<0.001	3.712	<0.001
	Y53F4B.30	gst-27	3.19295	<0.001	3.30334	<0.001	3.56628	<0.001
	Y53F4B.31	gst-28	2.93115	<0.001	2.61025	<0.001	2.56845	0.00810889
	Y53F4B.32	gst-29	5.50177	<0.001	1.41361	<0.001	2.25832	0.0797594
	ZK546.11	gst-30	4.82865	<0.001	1.65166	<0.001	1.70823	0.00117968
	Y53F4B.35	gst-31	1.5262	<0.001	0.962674	<0.001	1.20182	0.0911398
	Y53F4B.37	gst-32	0.781342	<0.001	0.526033	<0.001	0.674694	0.0124902
	C02A12.1	gst-33	0.742792	0.553792	0.962256	0.553792	0.893765	0.00728563
	Y1H11.1	gst-34	1.41021	<0.001	1.55842	<0.001	1.485	<0.001
	Y1H11.2	gst-35	2.39078	0.03603	1.35833	0.03603	0.840305	0.950444
	R07B1.4	gst-36	3.28574	<0.001	2.42435	<0.001	2.85412	<0.001
	F35E8.8	gst-38	9.39784	<0.001	9.34531	<0.001	6.99566	0.00453848
	Y53F4B.33	gst-39	4.38966	<0.001	3.1789	<0.001	4.2898	<0.001
	F56B3.10	gst-40	2.47916	<0.001	1.90096	<0.001	2.02054	0.00054829
	D1053.1	gst-42	2.66706	<0.001	1.81573	<0.001	2.32913	<0.001
	Y71F9AL.5	gst-43	1.1102	<0.001	0.954002	<0.001	1.10957	0.00814644
	F13A7.10	gst-44	0.292077	<0.001	0.205042	<0.001	0.241343	<0.001
Catalase	Y54G11A.6	ctl-1	1.77523	<0.001	1.94815	<0.001	2.15471	<0.001
	Y54G11A.5b	ctl-2	2.35407	<0.001	2.08787	<0.001	2.8191	<0.001
	Y54G11A.5a	ctl-2	2.42259	<0.001	2.09227	<0.001	2.79561	<0.001
Superoxide dismutase	C15F1.7.1	sod-1	1.08954	0.622746	0.895902	0.622746	1.16149	<0.001
	F10D11.1	sod-2	0.776854	<0.001	0.594722	<0.001	0.708854	0.0568025
	C08A9.1	sod-3	17.5122	<0.001	15.6622	<0.001	16.4633	<0.001
	F55H2.1	sod-4	0.730403	0.929054	0.795192	0.929054	0.934589	0.161921
	ZK430.3	sod-5	1.29329	0.0639071	1.10743	0.0639071	1.42331	0.0203169
Lysozyme	Y22F5A.4.2	lys-1	1.66848	0.000793983	1.2863	0.000793983	1.38923	0.0327273
	Y22F5A.5	lys-2	2.96495	0.00498671	1.84397	0.00498671	1.83032	0.0811759
	Y22F5A.6	lys-3	3.04522	0.718459	0.933077	0.718459	0.546533	0.0237766
	F58B3.1	lys-4	2.42314	0.00629179	2.30962	0.00629179	3.46039	0.0657742
	F58B3.2	lys-5	1.99565	0.0277208	1.95338	0.0277208	2.81744	0.0985248
	F58B3.3	lys-6	0.693999	0.0300742	0.428926	0.0300742	0.735149	0.725833
	C02A12.4.1	lys-7	12.669	0.0124883	1.74296	0.0124883	4.03388	<0.001
	C17G10.5.2	lys-8	2.62746	<0.001	1.99177	<0.001	2.89855	<0.001
	F17E9.11	lys-10	0.508446	<0.001	0.345958	<0.001	0.392736	<0.001
Metallo-thionein	K11G9.6	mtl-1	1.50188	0.645459	0.696515	0.645459	1.24693	0.264444
	T08G5.10	mtl-2	0.806396	0.359788	0.934983	0.359788	1.51259	0.00359078
